# Supplementary material for: cis-Dichloridobis­(5,5′-dimethyl-2,2′-bipyridine)­manganese(II) 2.5-hydrate
Source: Acta Crystallogr Sect E Struct Rep Online. 2011 Jun 11;67(Pt 7):m906–7. doi: 10.1107/S1600536811021805 (PMC3152002; doi:10.1107/S1600536811021805)
Supplement: Supplementary file 1 [file e-67-0m906-sup1.cif]

##############################################################################
#                                                                            #
# This CIF contains the data in a paper accepted for publication in          #
# Acta Crystallographica Section E. It conforms to the requirements of       #
# Notes for Authors for Acta Crystallographica Section E, and has been       #
# peer reviewed under the auspices of the IUCr Commission on Journals.       #
#                                                                            #
# Full details of the Crystallographic Information File format               #
# are given in the paper "The Crystallographic Information File (CIF):       #
# a New Standard Archive File for Crystallography" by S. R. Hall, F. H.      #
# Allen and I. D. Brown [Acta Cryst. (1991), A47, 655-685].                  #
#                                                                            #
# The current version of the core CIF dictionary is obtainable from          #
# ftp://ftp.iucr.org/pub/cif_core.dic.                                       #
#                                                                            #
# Software is freely available for graphical display of the structure(s)     #
# in this CIF. For information consult the CIF software page                 #
# http://www.iucr.org/resources/cif/software.                                #
#                                                                            #
# This file may be used for bona fide research purposes within the           #
# scientific community so long as proper attribution is given to the journal # 
# article from which it was obtained.                                        #
#                                                                            #
##############################################################################
data_global
_audit_creation_method     'form.cif (version 2.0)'
_journal_data_validation_number     ?
_journal_date_recd_electronic     2011-05-04
_journal_date_accepted     2011-06-06
_journal_name_full     'Acta Crystallographica, Section E'
_journal_year     2011
_journal_volume     67
_journal_issue      7
_journal_page_first     m906
_journal_page_last     m907
_journal_paper_category     QM
_journal_coeditor_code     IM2285
_publ_contact_author_name     'Renata Diniz'
_publ_contact_author_address
;
  Department of Chemistry
  Federal University of Juiz de Fora
  Cidade Universit\'aria - Juiz de Fora - Minas Gerais
  36036-900
  Brazil
;
_publ_contact_author_email     renata.diniz@ufjf.edu.br
_publ_contact_author_fax     +55(32)2102-3310
_publ_contact_author_phone     +55(32)2102-3310
_publ_section_title
;
<i>cis</i>-Dichloridobis(5,5'-dimethyl-2,2'-bipyridine)manganese(II)
2.5-hydrate
;
loop_
    _publ_author_name
    _publ_author_footnote
    _publ_author_address
    'Lopes, L\'ivia Batista ' .
;
N\'ucleo de Espectroscopia e Estrutura Molecular (NEEM),
Department of Chemistry - Federal University of Juiz de Fora - Minas Gerais,
36036-900, Brazil
;
    'Corr\^ea, Charlane Cimini ' .
;
N\'ucleo de Espectroscopia e Estrutura Molecular (NEEM),
Department of Chemistry - Federal University of Juiz de Fora - Minas Gerais,
36036-900, Brazil
;
    'Diniz, Renata' .
;
N\'ucleo de Espectroscopia e Estrutura Molecular (NEEM),
Department of Chemistry - Federal University of Juiz de Fora - Minas Gerais,
36036-900, Brazil
;
_publ_section_synopsis     .
data_I
_chemical_name_systematic
;
<i>cis</i>-Dichloridobis(5,5'-dimethyl-2,2'-bipyridine)manganese(II)
2.5-hydrate
;
_chemical_name_common     ?
_chemical_formula_moiety     'C24 H24 Cl2 Mn N4, 2.5(H2 O)'
_chemical_formula_sum     'C24 H29 Cl2 Mn1 N4 O2.5'
_chemical_formula_structural     ?
_chemical_formula_analytical     ?
_chemical_formula_iupac     '[Mn Cl2 (C12 H12 N2)2], 2.5H2 O'
_chemical_formula_weight     539.35
_chemical_melting_point     ?
_symmetry_cell_setting     monoclinic
_symmetry_space_group_name_H-M     'C 2/c'
_symmetry_space_group_name_Hall     '-C 2yc'
loop_
    _symmetry_equiv_pos_as_xyz
    'x, y, z'
    '-x, y, -z+1/2'
    'x+1/2, y+1/2, z'
    '-x+1/2, y+1/2, -z+1/2'
    '-x, -y, -z'
    'x, -y, z-1/2'
    '-x+1/2, -y+1/2, -z'
    'x+1/2, -y+1/2, z-1/2'
_cell_length_a     18.6703(9)
_cell_length_b     14.0598(4)
_cell_length_c     12.0536(7)
_cell_angle_alpha     90
_cell_angle_beta     122.430(7)
_cell_angle_gamma     90
_cell_volume     2670.6(2)
_cell_formula_units_Z     4
_cell_measurement_reflns_used     6304
_cell_measurement_theta_min     2.8917
_cell_measurement_theta_max     29.3778
_cell_measurement_temperature     293(2)
_cell_special_details     ?
_exptl_crystal_description     'prismatic'
_exptl_crystal_colour     'yellow'
_exptl_crystal_size_max     0.47
_exptl_crystal_size_mid     0.35
_exptl_crystal_size_min     0.34
_exptl_crystal_density_diffrn     1.341
_exptl_crystal_density_meas     ?
_exptl_crystal_density_method     'not measured'
_exptl_crystal_F_000     1120
_exptl_absorpt_coefficient_mu     0.723
_exptl_absorpt_correction_type     analytical
_exptl_absorpt_process_details
;
[CrysAlis Pro (Oxford Diffraction, 2008) based on expressions derived by
Clark & Reid (1995)]
;
_exptl_absorpt_correction_T_min     0.470
_exptl_absorpt_correction_T_max     0.697
_exptl_special_details
;
;
_diffrn_ambient_temperature     293(2)
_diffrn_radiation_type     MoK\a
_diffrn_radiation_wavelength     0.71073
_diffrn_radiation_source     'Enhance (Mo) X-ray Source'
_diffrn_radiation_monochromator     'graphite'
_diffrn_measurement_device_type
                                'Oxford Diffraction Xcalibur Atlas Gemini ultra'
_diffrn_measurement_method     '\w scans'
_diffrn_detector_area_resol_mean     10.4186
_diffrn_reflns_number     11860
_diffrn_reflns_av_R_equivalents     0.0246
_diffrn_reflns_theta_min     2.90
_diffrn_reflns_theta_max     29.44
_diffrn_reflns_theta_full     25.00
_diffrn_measured_fraction_theta_max     0.895
_diffrn_measured_fraction_theta_full     0.999
_diffrn_reflns_limit_h_min     -25
_diffrn_reflns_limit_h_max     23
_diffrn_reflns_limit_k_min     -14
_diffrn_reflns_limit_k_max     18
_diffrn_reflns_limit_l_min     -16
_diffrn_reflns_limit_l_max     16
_diffrn_reflns_reduction_process     SHELXL
_diffrn_standards_number     0
_diffrn_standards_interval_count     0
_diffrn_standards_interval_time     0
_diffrn_standards_decay_%     0
loop_
    _diffrn_standard_refln_index_h
    _diffrn_standard_refln_index_k
    _diffrn_standard_refln_index_l
    ? ? ?
_refine_special_details
;
Refinement of <i>F</i>^2^ against ALL reflections. The weighted <i>R</i>-factor
<i>wR</i> and goodness of fit <i>S</i> are based on <i>F</i>^2^, conventional
<i>R</i>-factors <i>R</i> are based on <i>F</i>, with <i>F</i> set to zero for
negative <i>F</i>^2^. The threshold expression of <i>F</i>^2^ >
\s(<i>F</i>^2^) is used only for calculating <i>R</i>-factors(gt) <i>etc</i>.
and is not relevant to the choice of reflections for refinement.
<i>R</i>-factors based on <i>F</i>^2^ are statistically about twice as large
as those based on <i>F</i>, and <i>R</i>- factors based on ALL data will be
even larger.
;
_reflns_number_total     3317
_reflns_number_gt     2499
_reflns_threshold_expression     >2sigma(I)
_refine_ls_structure_factor_coef     Fsqd
_refine_ls_matrix_type     full
_refine_ls_R_factor_all     0.0588
_refine_ls_R_factor_gt     0.0425
_refine_ls_wR_factor_gt     0.1417
_refine_ls_wR_factor_ref     0.1502
_refine_ls_goodness_of_fit_all     1.090
_refine_ls_goodness_of_fit_ref     1.090
_refine_ls_restrained_S_all     1.090
_refine_ls_restrained_S_obs     1.090
_refine_ls_number_reflns     3317
_refine_ls_number_parameters     155
_refine_ls_number_restraints     0
_refine_ls_number_constraints     ?
_refine_ls_hydrogen_treatment     constr
_refine_ls_weighting_scheme     calc
_refine_ls_weighting_details
         'calc w=1/[\s^2^(Fo^2^)+(0.0940P)^2^+0.4813P] where P=(Fo^2^+2Fc^2^)/3'
_atom_sites_solution_hydrogens     difmap
_atom_sites_solution_primary     direct
_atom_sites_solution_secondary     difmap
_refine_ls_shift/su_max     0.000
_refine_ls_shift/su_mean     0.000
_refine_diff_density_max     0.717
_refine_diff_density_min     -0.311
_refine_ls_extinction_method     SHELXL
_refine_ls_extinction_coef     ?
_refine_ls_extinction_expression     ?
_refine_ls_abs_structure_details     no
_refine_ls_abs_structure_Flack     ?
_refine_ls_abs_structure_Rogers     ?
loop_
    _atom_type_symbol
    _atom_type_description
    _atom_type_scat_dispersion_real
    _atom_type_scat_dispersion_imag
    _atom_type_scat_source
    C C 0.0033 0.0016 'International Tables Vol C Tables 4.2.6.8 and 6.1.1.4'
    H H 0 0 'International Tables Vol C Tables 4.2.6.8 and 6.1.1.4'
    Cl Cl 0.1484 0.1585 'International Tables Vol C Tables 4.2.6.8 and 6.1.1.4'
    Mn Mn 0.3368 0.7283 'International Tables Vol C Tables 4.2.6.8 and 6.1.1.4'
    N N 0.0061 0.0033 'International Tables Vol C Tables 4.2.6.8 and 6.1.1.4'
    O O 0.0106 0.006 'International Tables Vol C Tables 4.2.6.8 and 6.1.1.4'
_computing_data_collection
;
CrysAlis Pro (Oxford Diffraction, 2008)
;
_computing_cell_refinement
;
CrysAlis Pro (Oxford Diffraction, 2008)
;
_computing_data_reduction
;
CrysAlis Pro (Oxford Diffraction, 2008)
;
_computing_structure_solution     'SHELXL97 (Sheldrick, 2008)'
_computing_structure_refinement     'SHELXL97 (Sheldrick, 2008)'
_computing_molecular_graphics
;
ORTEP-3 for Windows (Farrugia, 1997) and
Mercury (Macrae et al., 2006)
;
_computing_publication_material     'PLATON (Spek, 2009)'
loop_
    _atom_site_type_symbol
    _atom_site_label
    _atom_site_fract_x
    _atom_site_fract_y
    _atom_site_fract_z
    _atom_site_U_iso_or_equiv
    _atom_site_adp_type
    _atom_site_calc_flag
    _atom_site_refinement_flags
    _atom_site_occupancy
    _atom_site_symmetry_multiplicity
    _atom_site_disorder_assembly
    _atom_site_disorder_group
    Mn Mn 0.5000 0.31073(3) 0.2500 0.03326(18) Uani d S 1 2 . .
    Cl Cl1 0.56731(3) 0.43196(4) 0.42532(6) 0.0429(2) Uani d . 1 1 . .
    N N1 0.42155(12) 0.19415(12) 0.0968(2) 0.0391(4) Uani d . 1 1 . .
    N N2 0.38759(11) 0.27687(13) 0.26398(18) 0.0359(4) Uani d . 1 1 . .
    C C1 0.37348(15) 0.32044(16) 0.3488(2) 0.0407(5) Uani d . 1 1 . .
    H H1 0.4120 0.3667 0.4034 0.049 Uiso calc R 1 1 . .
    C C5 0.33239(14) 0.20969(15) 0.1835(2) 0.0368(5) Uani d . 1 1 . .
    C C4 0.26252(15) 0.18577(17) 0.1891(3) 0.0466(6) Uani d . 1 1 . .
    H H4 0.2249 0.1393 0.1334 0.056 Uiso calc R 1 1 . .
    C C2 0.30477(16) 0.30103(17) 0.3606(3) 0.0447(6) Uani d . 1 1 . .
    C C3 0.24897(16) 0.2312(2) 0.2779(3) 0.0523(7) Uani d . 1 1 . .
    H H3 0.2023 0.2150 0.2824 0.063 Uiso calc R 1 1 . .
    C C7 0.35069(14) 0.16493(14) 0.0903(2) 0.0386(5) Uani d . 1 1 . .
    C C8 0.29693(17) 0.09802(17) -0.0022(2) 0.0511(6) Uani d . 1 1 . .
    H H8 0.2475 0.0794 -0.0072 0.061 Uiso calc R 1 1 . .
    C C11 0.43965(16) 0.15765(17) 0.0132(2) 0.0477(6) Uani d . 1 1 . .
    H H11 0.4884 0.1792 0.0182 0.057 Uiso calc R 1 1 . .
    C C10 0.39085(19) 0.08913(18) -0.0818(3) 0.0552(7) Uani d . 1 1 . .
    C C9 0.3180(2) 0.05955(18) -0.0865(3) 0.0580(7) Uani d . 1 1 . .
    H H9 0.2833 0.0135 -0.1470 0.070 Uiso calc R 1 1 . .
    C C6 0.2939(2) 0.3543(2) 0.4579(3) 0.0689(9) Uani d . 1 1 . .
    H H6A 0.3391 0.3995 0.5036 0.103 Uiso calc R 1 1 . .
    H H6B 0.2950 0.3105 0.5199 0.103 Uiso calc R 1 1 . .
    H H6C 0.2405 0.3872 0.4128 0.103 Uiso calc R 1 1 . .
    C C12 0.4172(2) 0.0531(2) -0.1719(3) 0.0782(10) Uani d . 1 1 . .
    H H12A 0.4692 0.0834 -0.1506 0.117 Uiso calc R 1 1 . .
    H H12B 0.3737 0.0673 -0.2613 0.117 Uiso calc R 1 1 . .
    H H12C 0.4257 -0.0145 -0.1614 0.117 Uiso calc R 1 1 . .
    O O1 0.5956(2) 0.4141(2) 0.7145(3) 0.1311(14) Uani d . 1 1 . .
    H H1A 0.5803 0.4187 0.6356 0.197 Uiso d R 1 1 . .
    H H1B 0.5699 0.4548 0.7272 0.197 Uiso d R 1 1 . .
    O O2 0.5000 0.2629(5) 0.7500 0.112(3) Uani d SP 0.50 2 . .
    H H2A 0.5382 0.2904 0.7422 0.168 Uiso d PR 0.50 1 . .
loop_
    _atom_site_aniso_label
    _atom_site_aniso_U_11
    _atom_site_aniso_U_22
    _atom_site_aniso_U_33
    _atom_site_aniso_U_12
    _atom_site_aniso_U_13
    _atom_site_aniso_U_23
    Mn 0.0241(3) 0.0282(3) 0.0388(3) 0.000 0.0111(2) 0.000
    Cl1 0.0341(3) 0.0394(3) 0.0431(3) -0.0026(2) 0.0127(3) -0.0082(2)
    N1 0.0330(10) 0.0304(9) 0.0398(10) 0.0005(7) 0.0101(8) -0.0025(7)
    N2 0.0286(9) 0.0321(9) 0.0364(9) -0.0054(7) 0.0105(8) 0.0017(7)
    C1 0.0339(11) 0.0390(12) 0.0416(12) -0.0089(9) 0.0153(10) -0.0011(9)
    C5 0.0307(11) 0.0281(10) 0.0350(11) -0.0042(8) 0.0067(9) 0.0071(8)
    C4 0.0370(12) 0.0404(13) 0.0477(14) -0.0143(10) 0.0130(11) 0.0020(10)
    C2 0.0415(13) 0.0437(13) 0.0475(14) -0.0073(10) 0.0230(11) 0.0053(10)
    C3 0.0403(13) 0.0560(16) 0.0563(15) -0.0153(12) 0.0231(12) 0.0050(12)
    C7 0.0364(11) 0.0249(9) 0.0354(11) -0.0015(9) 0.0065(9) 0.0046(8)
    C8 0.0501(14) 0.0383(12) 0.0428(13) -0.0147(11) 0.0102(12) -0.0001(10)
    C11 0.0422(13) 0.0402(12) 0.0487(14) 0.0020(10) 0.0163(11) -0.0068(11)
    C10 0.0615(17) 0.0373(13) 0.0454(14) 0.0039(12) 0.0146(13) -0.0061(10)
    C9 0.0666(18) 0.0354(13) 0.0454(15) -0.0120(12) 0.0125(13) -0.0077(10)
    C6 0.0645(18) 0.080(2) 0.079(2) -0.0247(17) 0.0493(17) -0.0175(17)
    C12 0.092(3) 0.068(2) 0.060(2) 0.0055(18) 0.0315(19) -0.0192(15)
    O1 0.166(3) 0.157(3) 0.110(2) 0.121(3) 0.101(2) 0.068(2)
    O2 0.092(5) 0.047(4) 0.135(7) 0.000 0.020(5) 0.000
_geom_special_details
;
All e.s.d.'s (except the e.s.d. in the dihedral angle between two l.s. planes)
are estimated using the full covariance matrix. The cell e.s.d.'s are taken
into account individually in the estimation of e.s.d.'s in distances, angles
and torsion angles; correlations between e.s.d.'s in cell parameters are only
used when they are defined by crystal symmetry. An approximate (isotropic)
treatment of cell e.s.d.'s is used for estimating e.s.d.'s involving l.s.
planes.
;
loop_
    _geom_bond_atom_site_label_1
    _geom_bond_atom_site_label_2
    _geom_bond_site_symmetry_1
    _geom_bond_site_symmetry_2
    _geom_bond_distance
    _geom_bond_publ_flag
    Mn Cl1 . . 2.4702(6) no
    Mn N1 . . 2.3111(19) no
    Mn N2 . . 2.245(2) no
    O1 H1B . . 0.8100 no
    O1 H1A . . 0.8400 no
    O2 H2A . . 0.8600 no
    O2 H2A . 2_656 0.8600 no
    N1 C11 . . 1.326(4) no
    N1 C7 . . 1.347(3) no
    N2 C5 . . 1.350(2) no
    N2 C1 . . 1.334(3) no
    C1 C2 . . 1.391(5) no
    C2 C3 . . 1.389(4) no
    C2 C6 . . 1.494(5) no
    C3 C4 . . 1.381(4) no
    C4 C5 . . 1.383(4) no
    C5 C7 . . 1.480(3) no
    C7 C8 . . 1.391(3) no
    C8 C9 . . 1.382(5) no
    C9 C10 . . 1.394(6) no
    C10 C12 . . 1.502(6) no
    C10 C11 . . 1.397(4) no
    C1 H1 . . 0.9300 no
    C3 H3 . . 0.9300 no
    C4 H4 . . 0.9300 no
    C6 H6A . . 0.9600 no
    C6 H6B . . 0.9600 no
    C6 H6C . . 0.9600 no
    C8 H8 . . 0.9300 no
    C9 H9 . . 0.9300 no
    C11 H11 . . 0.9300 no
    C12 H12B . . 0.9600 no
    C12 H12C . . 0.9600 no
    C12 H12A . . 0.9600 no
loop_
    _geom_contact_atom_site_label_1
    _geom_contact_atom_site_label_2
    _geom_contact_distance
    _geom_contact_site_symmetry_1
    _geom_contact_site_symmetry_2
    _geom_contact_publ_flag
    Cl1 C1 3.581(3) . . no
    Cl1 O1 3.243(3) . . no
    Cl1 Cl1 3.5759(9) . 2_655 no
    Cl1 N1 3.3695(18) . 2_655 no
    Cl1 O1 3.358(4) . 5_666 no
    O1 O2 2.951(6) . . no
    O1 Cl1 3.358(4) . 5_666 no
    O1 C3 3.257(5) 7_656 2_655 no
    N1 N1 3.259(3) . 2_655 no
    N1 N2 3.233(3) . 2_655 no
    N1 N2 2.681(3) . . no
    N2 C11 3.337(4) . 2_655 no
    C3 O1 3.257(5) . 8_455 no
loop_
    _geom_angle_atom_site_label_1
    _geom_angle_atom_site_label_2
    _geom_angle_atom_site_label_3
    _geom_angle_site_symmetry_1
    _geom_angle_site_symmetry_2
    _geom_angle_site_symmetry_3
    _geom_angle
    _geom_angle_publ_flag
    Cl1 Mn N1 . . . 170.62(6) no
    Cl1 Mn N2 . . . 98.59(5) no
    Cl1 Mn Cl1 . . 2_655 92.74(2) no
    Cl1 Mn N1 . . 2_655 89.55(5) no
    Cl1 Mn N2 . . 2_655 98.24(5) no
    N1 Mn N2 . . . 72.07(8) no
    Cl1 Mn N1 2_655 . . 89.55(5) no
    N1 Mn N1 . . 2_655 89.65(7) no
    N1 Mn N2 . . 2_655 90.40(8) no
    Cl1 Mn N2 2_655 . . 98.24(5) no
    N1 Mn N2 2_655 . . 90.40(8) no
    N2 Mn N2 . . 2_655 155.51(7) no
    Cl1 Mn N1 2_655 . 2_655 170.62(6) no
    Cl1 Mn N2 2_655 . 2_655 98.59(5) no
    N1 Mn N2 2_655 . 2_655 72.07(8) no
    H1A O1 H1B . . . 107.00 no
    H2A O2 H2A . . 2_656 127.00 no
    Mn N1 C11 . . . 124.8(2) no
    Mn N1 C7 . . . 116.40(15) no
    C7 N1 C11 . . . 118.7(2) no
    C1 N2 C5 . . . 118.9(2) no
    Mn N2 C5 . . . 118.63(17) no
    Mn N2 C1 . . . 122.49(17) no
    N2 C1 C2 . . . 124.1(2) no
    C3 C2 C6 . . . 123.5(3) no
    C1 C2 C3 . . . 116.3(3) no
    C1 C2 C6 . . . 120.2(3) no
    C2 C3 C4 . . . 120.3(3) no
    C3 C4 C5 . . . 119.6(3) no
    N2 C5 C7 . . . 116.4(2) no
    N2 C5 C4 . . . 120.8(2) no
    C4 C5 C7 . . . 122.8(2) no
    N1 C7 C8 . . . 121.1(2) no
    N1 C7 C5 . . . 116.49(19) no
    C5 C7 C8 . . . 122.4(3) no
    C7 C8 C9 . . . 119.1(3) no
    C8 C9 C10 . . . 120.7(3) no
    C9 C10 C12 . . . 124.2(3) no
    C11 C10 C12 . . . 120.2(4) no
    C9 C10 C11 . . . 115.6(3) no
    N1 C11 C10 . . . 124.8(3) no
    C2 C1 H1 . . . 118.00 no
    N2 C1 H1 . . . 118.00 no
    C4 C3 H3 . . . 120.00 no
    C2 C3 H3 . . . 120.00 no
    C5 C4 H4 . . . 120.00 no
    C3 C4 H4 . . . 120.00 no
    C2 C6 H6C . . . 109.00 no
    C2 C6 H6A . . . 110.00 no
    C2 C6 H6B . . . 110.00 no
    H6B C6 H6C . . . 109.00 no
    H6A C6 H6C . . . 109.00 no
    H6A C6 H6B . . . 110.00 no
    C9 C8 H8 . . . 120.00 no
    C7 C8 H8 . . . 120.00 no
    C8 C9 H9 . . . 120.00 no
    C10 C9 H9 . . . 120.00 no
    N1 C11 H11 . . . 118.00 no
    C10 C11 H11 . . . 118.00 no
    C10 C12 H12B . . . 109.00 no
    C10 C12 H12C . . . 109.00 no
    H12A C12 H12C . . . 110.00 no
    H12B C12 H12C . . . 109.00 no
    H12A C12 H12B . . . 110.00 no
    C10 C12 H12A . . . 109.00 no
loop_
    _geom_torsion_atom_site_label_1
    _geom_torsion_atom_site_label_2
    _geom_torsion_atom_site_label_3
    _geom_torsion_atom_site_label_4
    _geom_torsion_site_symmetry_1
    _geom_torsion_site_symmetry_2
    _geom_torsion_site_symmetry_3
    _geom_torsion_site_symmetry_4
    _geom_torsion
    _geom_torsion_publ_flag
    N2 Mn N1 C7 . . . . 0.40(15) no
    N2 Mn N1 C11 . . . . 177.7(2) no
    Cl1 Mn N1 C7 2_655 . . . -98.41(15) no
    Cl1 Mn N1 C11 2_655 . . . 78.9(2) no
    N1 Mn N1 C7 2_655 . . . 90.94(16) no
    N1 Mn N1 C11 2_655 . . . -91.8(2) no
    N2 Mn N1 C7 2_655 . . . 163.01(16) no
    N2 Mn N1 C11 2_655 . . . -19.7(2) no
    Cl1 Mn N2 C1 . . . . 1.11(17) no
    Cl1 Mn N2 C5 . . . . -178.73(15) no
    N1 Mn N2 C1 . . . . -179.78(19) no
    N1 Mn N2 C5 . . . . 0.38(15) no
    Cl1 Mn N2 C1 2_655 . . . -92.95(17) no
    Cl1 Mn N2 C5 2_655 . . . 87.21(16) no
    N1 Mn N2 C1 2_655 . . . 90.71(17) no
    N1 Mn N2 C5 2_655 . . . -89.13(16) no
    N2 Mn N2 C1 2_655 . . . 134.05(18) no
    N2 Mn N2 C5 2_655 . . . -45.8(3) no
    Mn N1 C7 C5 . . . . -1.1(2) no
    Mn N1 C7 C8 . . . . 177.24(16) no
    C11 N1 C7 C5 . . . . -178.5(2) no
    C11 N1 C7 C8 . . . . -0.2(3) no
    Mn N1 C11 C10 . . . . -178.1(2) no
    C7 N1 C11 C10 . . . . -0.9(4) no
    Mn N2 C1 C2 . . . . -179.72(19) no
    C5 N2 C1 C2 . . . . 0.1(3) no
    Mn N2 C5 C4 . . . . 179.52(18) no
    Mn N2 C5 C7 . . . . -1.1(2) no
    C1 N2 C5 C4 . . . . -0.3(3) no
    C1 N2 C5 C7 . . . . 179.10(19) no
    N2 C1 C2 C3 . . . . 0.4(4) no
    N2 C1 C2 C6 . . . . -179.4(3) no
    C1 C2 C3 C4 . . . . -0.7(4) no
    C6 C2 C3 C4 . . . . 179.1(3) no
    C2 C3 C4 C5 . . . . 0.5(4) no
    C3 C4 C5 N2 . . . . 0.0(4) no
    C3 C4 C5 C7 . . . . -179.4(2) no
    N2 C5 C7 N1 . . . . 1.4(3) no
    N2 C5 C7 C8 . . . . -176.9(2) no
    C4 C5 C7 N1 . . . . -179.2(2) no
    C4 C5 C7 C8 . . . . 2.5(3) no
    N1 C7 C8 C9 . . . . 1.5(3) no
    C5 C7 C8 C9 . . . . 179.7(2) no
    C7 C8 C9 C10 . . . . -1.8(4) no
    C8 C9 C10 C11 . . . . 0.8(4) no
    C8 C9 C10 C12 . . . . -178.3(3) no
    C9 C10 C11 N1 . . . . 0.6(4) no
    C12 C10 C11 N1 . . . . 179.7(3) no
loop_
    _geom_hbond_atom_site_label_D
    _geom_hbond_atom_site_label_H
    _geom_hbond_atom_site_label_A
    _geom_hbond_site_symmetry_D
    _geom_hbond_site_symmetry_H
    _geom_hbond_site_symmetry_A
    _geom_hbond_distance_DH
    _geom_hbond_distance_HA
    _geom_hbond_distance_DA
    _geom_hbond_angle_DHA
    _geom_hbond_publ_flag
    O1 H1A Cl1 . . . 0.84 2.42 3.243(3) 168 y
    O1 H1B Cl1 . . 5_666 0.81 2.73 3.358(4) 136 y
    O2 H2A O1 . . . 0.86 2.16 2.951(6) 153 y
    C3 H3 O1 . . 8_455 0.93 2.49 3.257(5) 140 y
    C6 H6A Cl1 . . 5_666 0.96 2.79 3.717(4) 162 y
