# Supplementary material for: cis-Dichloridobis­(5,5′-dimethyl-2,2′-bipyridine)­manganese(II) 2.5-hydrate
Source: Acta Crystallogr Sect E Struct Rep Online. 2011 Jun 11;67(Pt 7):m906–7. doi: 10.1107/S1600536811021805 (PMC3152002; doi:10.1107/S1600536811021805)
Supplement: Supplementary file 2 [file e-67-0m906-Isup2.hkl]

#
# h,k,l, Fc-squared, Fo-squared, sigma(Fo-squared) and status flag
#
data_I
_shelx_title ' chl84nv in C 2/c'
_shelx_refln_list_code          4
_shelx_F_calc_maximum      321.35
_exptl_crystal_F_000      1120.00
_reflns_d_resolution_high  0.7229
 
loop_
 _symmetry_equiv_pos_as_xyz
 'x, y, z'
 '-x, y, -z+1/2'
 'x+1/2, y+1/2, z'
 '-x+1/2, y+1/2, -z+1/2'
 '-x, -y, -z'
 'x, -y, z-1/2'
 '-x+1/2, -y+1/2, -z'
 'x+1/2, -y+1/2, z-1/2'
 
_cell_length_a    18.6703
_cell_length_b    14.0598
_cell_length_c    12.0536
_cell_angle_alpha  90.000
_cell_angle_beta  122.430
_cell_angle_gamma  90.000
 
_shelx_F_squared_multiplier     1.000
 
loop_
 _refln_index_h
 _refln_index_k
 _refln_index_l
 _refln_F_squared_calc
 _refln_F_squared_meas
 _refln_F_squared_sigma
 _refln_observed_status
   4   0   0      353.28      221.84     17.42 o
   6   0   0     8892.48     7925.03     89.78 o
   8   0   0      281.61      271.86     12.71 o
  10   0   0     2940.95     2824.15     34.34 o
  12   0   0     4953.50     4943.64    107.59 o
  14   0   0     3919.96     3604.23     68.87 o
  16   0   0     5257.06     5276.82     71.42 o
  18   0   0      590.32      594.43     34.52 o
  20   0   0       97.10       89.01     30.89 o
   3   1   0    10029.48    10816.51     73.93 o
   5   1   0     1158.87      989.69     11.43 o
   7   1   0      490.53      591.83     12.34 o
   9   1   0        0.17        3.79      6.38 o
  11   1   0       31.81       16.23      7.66 o
  13   1   0      752.87      661.08     17.81 o
  15   1   0     2033.51     1986.40     37.79 o
  17   1   0      484.86      525.80     24.11 o
  19   1   0       13.97       18.47     14.20 o
   0   2   0    27747.82    31403.65     90.40 o
   2   2   0     3034.06     1702.97     18.73 o
   4   2   0     8431.17    10023.80     86.20 o
   6   2   0     8025.40     8760.32     37.63 o
   8   2   0    14226.89    14400.45     76.97 o
  10   2   0     1105.38      796.16     15.75 o
  12   2   0     1027.40     1032.78     20.75 o
  14   2   0       20.29       22.47     11.38 o
  16   2   0      249.81      213.35     17.97 o
  18   2   0      122.76      105.75     15.26 o
  20   2   0      344.22      354.34     32.02 o
   1   3   0     1356.15     1897.09     16.68 o
   3   3   0      364.91      576.13      9.86 o
   5   3   0    10111.27    10555.82     44.71 o
   7   3   0     5484.35     6249.84     52.88 o
   9   3   0    11623.49    11346.53     54.24 o
  11   3   0     2961.69     2820.06     34.16 o
  13   3   0      449.79      415.86     17.06 o
  15   3   0     1010.03     1080.35     29.67 o
  17   3   0      226.37      225.34     18.28 o
  19   3   0      281.73      292.52     25.16 o
   0   4   0     2546.67     1642.68     31.73 o
   2   4   0       29.81       19.68      4.84 o
   4   4   0      264.57      504.86      8.87 o
   6   4   0      387.22      627.84     11.28 o
   8   4   0     1839.19     2497.81     24.64 o
  10   4   0        0.51       -1.97      7.56 o
  12   4   0      454.80      409.99     13.40 o
  14   4   0      866.66      935.12     27.56 o
  16   4   0       38.39       20.21     13.93 o
  18   4   0        5.53        9.49     14.32 o
  20   4   0        0.02      -11.93     26.61 o
   1   5   0      326.70      362.90      8.20 o
   3   5   0      115.17      145.21      7.06 o
   5   5   0    11346.83    10463.95     68.47 o
   7   5   0    11413.22    11952.50     65.96 o
   9   5   0    13066.92    12837.70     70.44 o
  11   5   0     1405.21     1606.08     36.09 o
  13   5   0     1644.51     1682.06     27.30 o
  15   5   0      875.06      832.94     27.41 o
  17   5   0      210.36      209.72     18.80 o
  19   5   0      629.57      651.14     38.78 o
   0   6   0     1315.29     1179.25     19.75 o
   2   6   0        2.23       61.67      5.88 o
   4   6   0     3179.03     2936.64     37.34 o
   6   6   0     9447.21     9570.65     48.02 o
   8   6   0     3478.22     3735.71     33.36 o
  10   6   0       25.98       17.93      9.50 o
  12   6   0       20.94       21.22      8.89 o
  14   6   0      563.12      618.27     21.32 o
  16   6   0        8.80      -16.59     19.11 o
  18   6   0       23.37       11.69     20.36 o
  20   6   0      172.94      216.59     31.95 o
   1   7   0     8569.79     9433.19     51.62 o
   3   7   0     4533.86     4856.98     37.24 o
   5   7   0     1293.93     1349.82     22.89 o
   7   7   0       62.23       45.38      7.19 o
   9   7   0        1.05        6.96      6.78 o
  11   7   0        4.21        8.53      8.90 o
  13   7   0      510.08      500.01     18.04 o
  15   7   0     1781.79     1811.31     39.85 o
  17   7   0      593.50      654.77     35.29 o
  19   7   0      126.75      125.01     28.08 o
   0   8   0    42801.13    42547.88    168.94 o
   2   8   0     6717.54     6018.85     56.65 o
   4   8   0        7.00        9.36      7.52 o
   6   8   0       31.09       49.43      7.60 o
   8   8   0      137.49      100.44      9.14 o
  10   8   0      398.50      415.20     31.00 o
  12   8   0     2351.12     2398.91     45.66 o
  14   8   0     2150.23     2207.62     51.87 o
  16   8   0     2112.64     2226.77     45.91 o
  18   8   0      207.75      200.89     28.88 o
   1   9   0      188.69      169.59      9.07 o
   3   9   0      574.71      496.19     12.17 o
   5   9   0       94.51       82.73      8.54 o
   7   9   0      140.67      136.76      9.32 o
   9   9   0       26.57       33.41      9.80 o
  11   9   0       14.39       14.44     12.12 o
  13   9   0      145.93      121.95     19.20 o
  15   9   0      635.87      620.49     31.27 o
  17   9   0       83.98       79.19     22.76 o
  19   9   0        2.64      -27.86     47.67 o
   0  10   0     1528.58     1413.21     27.68 o
   2  10   0       41.35       55.43      7.97 o
   4  10   0      707.35      676.70     16.26 o
   6  10   0      927.29     1069.85     24.19 o
   8  10   0     1485.18     1463.06     29.82 o
  10  10   0     2262.42     2151.52     33.24 o
  12  10   0      396.89      430.75     25.73 o
  14  10   0        9.07        7.18     15.85 o
  16  10   0       38.23       27.88     22.85 o
  18  10   0       32.28       39.82     43.54 o
   1  11   0      299.93      288.35     15.24 o
   3  11   0     1316.87     1370.65     24.43 o
   5  11   0      961.50     1012.02     23.61 o
   7  11   0     1461.20     1557.90     56.46 o
   9  11   0       17.56       21.24     15.83 o
  11  11   0      788.79      762.18     31.81 o
  13  11   0      303.46      294.53     24.45 o
  15  11   0      327.95      332.34     34.45 o
  17  11   0      132.91       67.59     38.86 o
   0  12   0      309.22      382.48     32.42 o
   2  12   0      117.12       76.59     12.29 o
   4  12   0      127.23      117.81     12.12 o
   6  12   0      318.00      330.54     19.10 o
   8  12   0        0.57       -9.34     13.75 o
  10  12   0      122.15      118.61     27.99 o
  12  12   0       78.53      111.35     30.58 o
  14  12   0      134.55      137.60     30.15 o
  16  12   0        5.93        8.39     38.83 o
   1  13   0       16.57       11.77     10.90 o
   3  13   0      261.34      321.86     15.24 o
   5  13   0     2063.46     2087.91     37.62 o
   7  13   0     2644.79     2841.48     44.69 o
   9  13   0      506.81      553.78     26.32 o
  11  13   0      149.86      134.50     28.32 o
  13  13   0        1.71       11.45     26.48 o
   0  14   0      179.61      203.46     22.73 o
   2  14   0        2.18        0.73     12.66 o
   4  14   0      559.16      488.57     25.38 o
   6  14   0      618.99      625.57     23.64 o
   8  14   0     1748.21     1692.20     50.17 o
  10  14   0      193.50      192.75     31.59 o
  12  14   0        1.06      -11.74     28.95 o
   1  15   0      931.97     1038.65     29.27 o
   3  15   0      162.36      168.34     16.20 o
   5  15   0       85.78       65.13     20.02 o
   7  15   0      119.34      143.46     24.85 o
   9  15   0        5.24        4.36     24.64 o
  11  15   0        5.08       -2.17     26.89 o
   0  16   0      833.29      842.03     47.01 o
   2  16   0      817.58      935.69     38.72 o
   4  16   0      727.69      632.17     42.06 o
   6  16   0        1.23        3.08     21.81 o
   8  16   0        5.70       -2.29     22.66 o
  10  16   0       58.60       61.95     38.11 o
   1  17   0      415.50      332.64     42.11 o
   3  17   0       35.09       16.31     30.15 o
   5  17   0      128.33      104.72     24.73 o
   7  17   0        0.32       -6.83     28.54 o
   9  17   0        4.11        9.04     42.28 o
 -21   1   1      152.77      148.18     24.68 o
 -19   1   1      733.81      747.22     27.54 o
 -17   1   1     1772.45     1802.41     33.93 o
 -15   1   1     2060.63     2151.89     40.90 o
 -13   1   1     1108.98     1164.45     22.56 o
 -11   1   1      658.94      747.89     14.48 o
  -9   1   1      780.10      768.10     16.98 o
  -7   1   1     5082.52     4555.62     33.24 o
  -5   1   1    15314.35    13439.67     94.35 o
  -3   1   1    10925.77     7956.40     29.08 o
   1   1   1     9593.27     6787.95     25.40 o
   3   1   1    22377.29    26392.06     50.52 o
   5   1   1       32.64       94.17      5.16 o
   7   1   1     1699.70     1398.72     15.65 o
   9   1   1     4388.75     4612.35     33.64 o
  11   1   1     6780.69     6644.68     51.57 o
  13   1   1     1616.18     1753.64     34.17 o
  15   1   1      290.73      316.29     24.89 o
  17   1   1      734.92      742.50     26.47 o
  19   1   1       18.73       29.68     24.91 o
 -20   2   1      220.65      207.14     21.50 o
 -18   2   1     1234.33     1195.73     32.14 o
 -16   2   1     1394.47     1393.29     28.02 o
 -14   2   1     1288.82     1227.82     22.70 o
 -12   2   1      628.13      631.61     15.87 o
 -10   2   1     1020.40     1423.88     20.12 o
  -8   2   1     1379.70     1281.98     15.68 o
  -6   2   1     1449.22     1334.24     11.22 o
  -4   2   1    20714.98    19904.58    128.85 o
  -2   2   1     3303.28     3581.07     33.61 o
   0   2   1     7435.99     6727.25     67.12 o
   2   2   1    49442.06    43811.48    287.62 o
   4   2   1     7411.77     8627.27     34.72 o
   6   2   1     2888.11     2453.73     20.39 o
   8   2   1       92.70       80.38      7.34 o
  10   2   1     5670.42     5570.16     36.70 o
  12   2   1      698.25      727.55     20.59 o
  14   2   1      592.91      644.67     26.13 o
  16   2   1     1062.01     1048.10     31.20 o
  18   2   1        3.88      -11.90     23.66 o
  20   2   1        0.37        4.47     43.31 o
 -21   3   1       17.24        7.52     26.20 o
 -19   3   1       14.69       10.10     17.36 o
 -17   3   1       84.61       68.80     13.98 o
 -15   3   1        1.03       -9.78     10.68 o
 -13   3   1      275.88      282.18     14.29 o
 -11   3   1     3829.40     4040.56     38.95 o
  -9   3   1    13609.62    13039.85     59.21 o
  -7   3   1      604.93      339.01      9.22 o
  -5   3   1     8868.76    10323.03     85.35 o
  -3   3   1    32241.19    35985.20    311.28 o
  -1   3   1       38.44       81.02      4.44 o
   1   3   1    63334.05    53390.61    241.40 o
   3   3   1      362.74      226.52      6.44 o
   5   3   1     1179.89      645.19     10.89 o
   7   3   1     1830.98     1485.96     16.33 o
   9   3   1       36.34       38.84      6.53 o
  11   3   1      377.67      341.39     12.65 o
  13   3   1      993.07      966.80     24.00 o
  15   3   1      346.42      320.38     20.70 o
  17   3   1      834.88      911.17     29.97 o
  19   3   1      434.23      518.59     55.45 o
 -20   4   1       98.79       79.79     30.17 o
 -18   4   1        7.24       -3.19     13.63 o
 -16   4   1        9.17       31.46     12.87 o
 -14   4   1      681.18      619.09     22.76 o
 -12   4   1     2224.11     2231.99     30.37 o
 -10   4   1    22112.62    22266.51    103.61 o
  -8   4   1    13881.77    12823.72     62.17 o
  -6   4   1     3482.46     3711.37     23.93 o
  -4   4   1     6392.62     7316.79    108.22 o
  -2   4   1     1952.47     2458.46     34.60 o
   0   4   1     1133.17     1574.93     16.17 o
   2   4   1    39646.45    36340.91     69.08 o
   4   4   1    13871.39    13231.27     41.92 o
   6   4   1    18167.71    16813.13     56.90 o
   8   4   1     7071.46     7652.08     43.62 o
  10   4   1     1701.31     1767.61     23.90 o
  12   4   1     4490.15     4740.90     38.87 o
  14   4   1       37.16       47.02     12.29 o
  16   4   1     1428.00     1452.44     37.07 o
  18   4   1     1469.29     1478.86     38.16 o
  20   4   1      822.41      877.96     68.70 o
 -21   5   1      170.35      190.55     30.38 o
 -19   5   1      185.61      199.67     23.70 o
 -17   5   1      324.08      337.03     20.70 o
 -15   5   1       46.00       31.78     13.44 o
 -13   5   1      701.20      618.64     21.06 o
 -11   5   1      288.86      367.49     10.86 o
  -9   5   1     8784.47     8413.79     47.60 o
  -7   5   1      817.39     1054.10     17.23 o
  -5   5   1       94.21      192.60      7.68 o
  -3   5   1     2560.04     1972.17     23.46 o
  -1   5   1       59.68       28.86      4.97 o
   1   5   1    11743.63    13505.36    132.92 o
   3   5   1      625.71      839.94     12.11 o
   5   5   1     3590.28     3661.77     28.94 o
   7   5   1     2128.66     2069.77     24.12 o
   9   5   1       40.30       20.39      8.32 o
  11   5   1        5.84        5.15      8.55 o
  13   5   1        0.37       -1.09     10.39 o
  15   5   1        4.43       -2.88     15.95 o
  17   5   1      158.87      133.16     18.00 o
  19   5   1      156.91      119.60     44.36 o
 -20   6   1      484.67      465.88     34.89 o
 -18   6   1      350.59      370.57     28.19 o
 -16   6   1     1283.90     1309.44     32.99 o
 -14   6   1      331.32      350.48     18.18 o
 -12   6   1      467.25      453.24     14.87 o
 -10   6   1     3634.25     3371.58     31.22 o
  -8   6   1       53.61       45.51      6.87 o
  -6   6   1     2592.96     2649.34     29.17 o
  -4   6   1     1273.81     1201.69     17.17 o
  -2   6   1     6178.54     5607.54     38.42 o
   0   6   1     4752.28     4702.39     42.52 o
   2   6   1     9355.43     9578.37     91.47 o
   4   6   1      771.48      862.39     20.48 o
   6   6   1      105.69      142.08     10.06 o
   8   6   1      398.73      456.41     11.79 o
  10   6   1     2185.08     2154.58     28.29 o
  12   6   1      531.63      497.48     16.03 o
  14   6   1     1419.29     1478.01     31.97 o
  16   6   1      392.56      440.67     24.29 o
  18   6   1      248.28      245.00     28.79 o
 -19   7   1      128.04       77.96     26.72 o
 -17   7   1      477.16      472.63     31.60 o
 -15   7   1     1196.59     1109.72     34.40 o
 -13   7   1     2212.55     2162.26     28.97 o
 -11   7   1      414.84      389.51     18.34 o
  -9   7   1     2437.25     2212.55     25.34 o
  -7   7   1     1670.96     1810.36     21.90 o
  -5   7   1     5577.04     5980.09     43.33 o
  -3   7   1     4398.61     4835.20     31.12 o
  -1   7   1    10571.78    10480.70     47.46 o
   1   7   1     7597.31     8584.25     57.15 o
   3   7   1       91.69       40.89      7.05 o
   5   7   1      684.30      880.50     15.74 o
   7   7   1      625.53      671.45     14.83 o
   9   7   1     1099.65      959.89     19.84 o
  11   7   1     3399.31     3096.63     41.66 o
  13   7   1     1106.90     1054.65     26.73 o
  15   7   1      301.73      299.92     21.79 o
  17   7   1      326.50      280.95     26.99 o
 -20   8   1       20.52       39.22     32.44 o
 -18   8   1      171.16      213.93     26.21 o
 -16   8   1      101.79      121.76     18.61 o
 -14   8   1       16.76       25.13     10.71 o
 -12   8   1     2538.76     2595.24     53.18 o
 -10   8   1        3.80       17.09     10.36 o
  -8   8   1      500.24      478.26     13.56 o
  -6   8   1      166.08      144.34     10.98 o
  -4   8   1       93.56       56.31      8.29 o
  -2   8   1      898.47     1027.44     17.89 o
   0   8   1        0.13       10.08      6.48 o
   2   8   1        1.94        2.42      6.54 o
   4   8   1     1948.83     2433.49     35.60 o
   6   8   1        8.63       17.38      6.50 o
   8   8   1        3.65       10.19      8.16 o
  10   8   1      500.24      587.75     17.96 o
  12   8   1       68.00       86.57     15.70 o
  14   8   1       24.10       15.68     12.99 o
  16   8   1        7.95        3.26     16.74 o
  18   8   1        6.34       20.15     39.93 o
 -19   9   1      123.50      131.81     27.90 o
 -17   9   1     1265.60     1308.44     47.98 o
 -15   9   1     1314.55     1291.19     67.94 o
 -13   9   1     1456.15     1357.50     48.69 o
 -11   9   1       41.50       35.28     10.20 o
  -9   9   1       63.19       67.89     10.80 o
  -7   9   1      270.36      224.05     12.97 o
  -5   9   1     7983.58     8213.89     47.72 o
  -3   9   1     5162.12     5047.76     34.52 o
  -1   9   1    12626.37    13862.07    114.54 o
   1   9   1      896.55      997.67     16.88 o
   3   9   1       28.03       32.27      6.43 o
   5   9   1      365.85      360.30     12.31 o
   7   9   1      754.45      720.08     18.48 o
   9   9   1     2095.60     2000.07     36.28 o
  11   9   1     1522.01     1541.22     49.64 o
  13   9   1     1486.16     1517.99     35.72 o
  15   9   1      323.77      303.59     22.12 o
  17   9   1      214.14      231.91     40.42 o
 -18  10   1      187.64      227.84     30.38 o
 -16  10   1      978.59     1034.85     52.16 o
 -14  10   1      460.52      432.57     26.06 o
 -12  10   1       70.73       47.33     18.70 o
 -10  10   1      389.53      419.68     21.32 o
  -8  10   1      100.45      127.93     11.33 o
  -6  10   1     2158.75     2191.20     26.79 o
  -4  10   1     5282.59     5809.17     64.24 o
  -2  10   1     1081.05      966.85     18.71 o
   0  10   1     2082.28     2050.46     23.31 o
   2  10   1     1151.06     1206.18     19.12 o
   4  10   1        0.96        4.00      7.23 o
   6  10   1        6.37        0.99     11.04 o
   8  10   1       89.07       77.25     18.84 o
  10  10   1      631.93      586.37     28.54 o
  12  10   1     1357.13     1326.50     41.02 o
  14  10   1      438.80      387.65     28.04 o
  16  10   1      366.26      373.37     34.91 o
 -17  11   1        0.24      -10.85     35.28 o
 -15  11   1        0.37        3.73     25.86 o
 -13  11   1      319.37      270.46     34.48 o
 -11  11   1     2754.08     2814.98     73.43 o
  -9  11   1     1610.21     1618.27     31.53 o
  -7  11   1       97.40       95.01     11.09 o
  -5  11   1       64.29       63.69      9.21 o
  -3  11   1     1796.33     2132.81     36.65 o
  -1  11   1       10.28       -0.02      9.63 o
   1  11   1     1782.85     1618.58     29.91 o
   3  11   1     1425.81     1507.55     26.33 o
   5  11   1     2471.64     2363.46     33.52 o
   7  11   1     1383.04     1398.39     40.44 o
   9  11   1      172.37      152.37     20.90 o
  11  11   1        0.31      -12.81     17.41 o
  13  11   1      293.53      295.89     28.23 o
  15  11   1       77.32      105.47     23.96 o
 -16  12   1       24.28      -17.85     36.55 o
 -14  12   1      222.57      181.00     33.56 o
 -12  12   1      745.83      707.02     43.84 o
 -10  12   1     1281.71     1293.24     53.42 o
  -8  12   1     4118.57     4209.61     53.78 o
  -6  12   1     1855.17     1803.93     31.75 o
  -4  12   1      129.47       87.06     10.36 o
  -2  12   1       79.18       88.68     11.67 o
   0  12   1       56.64       63.13     12.16 o
   2  12   1     1942.95     1926.13     30.77 o
   4  12   1     4434.46     4478.49     55.91 o
   6  12   1     3947.75     3776.11     50.21 o
   8  12   1      771.55      867.57     35.96 o
  10  12   1      156.90      103.36     25.92 o
  12  12   1       31.77       19.45     18.42 o
  14  12   1       27.24       38.67     30.85 o
 -15  13   1       92.11      152.10     44.19 o
 -13  13   1       24.36       11.18     28.70 o
 -11  13   1      222.72      279.78     34.09 o
  -9  13   1      340.47      306.86     35.45 o
  -7  13   1       89.87       81.98     12.91 o
  -5  13   1        0.14       -1.25     11.07 o
  -3  13   1      187.24      193.62     14.40 o
  -1  13   1       15.49       -1.73     11.07 o
   1  13   1       46.66       30.05     12.61 o
   3  13   1      564.26      574.18     19.80 o
   5  13   1      434.98      419.01     21.62 o
   7  13   1      506.53      504.39     23.41 o
   9  13   1       24.66       47.62     24.46 o
  11  13   1      451.03      386.36     46.00 o
  13  13   1        4.69      -21.08     31.37 o
 -14  14   1       62.74       88.13     44.09 o
 -12  14   1       47.81       24.22     29.02 o
 -10  14   1      282.93      274.73     34.16 o
  -8  14   1      191.35      155.36     23.25 o
  -6  14   1      523.40      512.75     31.21 o
  -4  14   1     1202.27     1183.32     28.70 o
  -2  14   1      718.59      695.33     23.58 o
   0  14   1      747.66      703.98     24.43 o
   2  14   1       70.39       45.88     14.23 o
   4  14   1      403.71      409.88     22.01 o
   6  14   1      534.09      503.65     25.15 o
   8  14   1       12.94       21.56     20.63 o
  10  14   1       53.32       62.16     38.88 o
  12  14   1      443.08      462.71     40.95 o
 -13  15   1      281.80      330.56     62.60 o
 -11  15   1       52.78       37.97     27.82 o
  -9  15   1      440.59      483.04     37.16 o
  -7  15   1      224.22      231.35     24.99 o
  -5  15   1      329.55      304.42     26.50 o
  -3  15   1      170.28      156.10     22.93 o
  -1  15   1      141.12      149.10     15.85 o
   1  15   1      307.05      271.49     18.95 o
   3  15   1     1086.26     1095.92     30.79 o
   5  15   1      137.49      139.47     22.50 o
   7  15   1      125.16      146.56     22.62 o
   9  15   1      503.46      459.55     38.45 o
  11  15   1       56.71      112.62     46.62 o
 -12  16   1       82.75       94.12     52.68 o
 -10  16   1        2.36        0.30     40.95 o
  -8  16   1        9.50      -12.10     21.93 o
  -6  16   1        3.16       -3.35     21.38 o
  -4  16   1      415.63      456.56     31.38 o
  -2  16   1       81.89       69.55     20.34 o
   0  16   1       25.29       35.43     16.02 o
   2  16   1       55.29       71.69     20.40 o
   4  16   1       50.65       38.29     19.37 o
   6  16   1        0.15        6.78     20.03 o
   8  16   1        1.45        6.50     23.08 o
  10  16   1        2.44      -17.31     46.87 o
  -9  17   1        2.76       -8.98     43.25 o
  -7  17   1       14.13       25.63     25.34 o
  -5  17   1      794.68      881.60     40.75 o
  -3  17   1     1269.78     1407.58     47.66 o
  -1  17   1      314.39      290.02     37.71 o
   1  17   1      491.20      486.82     43.14 o
   3  17   1      116.78       66.61     28.13 o
   5  17   1        3.70      -10.33     36.27 o
   7  17   1       24.43        5.37     45.65 o
   9  17   1      265.21      304.76     52.61 o
 -22   0   2      524.49      560.19     53.73 o
 -20   0   2     1258.21     1350.81     46.41 o
 -18   0   2     2015.30     1984.89    108.95 o
 -16   0   2     1004.08      926.25     40.89 o
 -14   0   2       25.48       23.57      9.33 o
 -12   0   2      563.72      744.24     17.20 o
 -10   0   2       27.21       42.27      7.96 o
  -8   0   2    68992.30    68737.74    159.02 o
  -6   0   2     9883.29    10057.53     61.26 o
  -4   0   2    23168.53    26530.13    229.10 o
  -2   0   2      582.88     1519.10     28.86 o
   0   0   2     5700.65     7542.20     46.71 o
   2   0   2     4381.48     5594.45     39.55 o
   4   0   2      705.82      554.94     11.06 o
   6   0   2      624.88      666.08     19.80 o
   8   0   2    16317.73    15704.14    118.99 o
  10   0   2    10085.79    10011.56    207.02 o
  12   0   2    11626.00    11165.53    107.96 o
  14   0   2     1332.14     1421.72     44.63 o
  16   0   2       18.76       12.19     18.81 o
  18   0   2       44.10       37.04     33.91 o
 -21   1   2      428.45      402.44     36.07 o
 -19   1   2     1024.12     1010.75     27.05 o
 -17   1   2      245.13      269.44     17.91 o
 -15   1   2       31.12       28.23      9.26 o
 -13   1   2      697.45      632.97     13.77 o
 -11   1   2       12.22        6.67      6.67 o
  -9   1   2      153.85      184.06      7.47 o
  -7   1   2     6938.27     6776.96     56.81 o
  -5   1   2     8522.11     8139.91     38.54 o
  -3   1   2     6353.96     6777.96     35.05 o
  -1   1   2     3817.60     3929.50     17.22 o
   1   1   2     1105.83     1335.44     27.62 o
   3   1   2     7600.40     7770.86     77.62 o
   5   1   2      435.04      389.93      8.87 o
   7   1   2     1310.39     1433.25     19.82 o
   9   1   2     5979.40     5895.10     37.68 o
  11   1   2     1864.74     1864.85     43.06 o
  13   1   2        5.49       21.34     12.34 o
  15   1   2       46.62       48.41     13.21 o
  17   1   2       86.61       99.02     24.84 o
  19   1   2        8.57       23.56     28.64 o
 -22   2   2       26.24        7.74     38.61 o
 -20   2   2        8.16       24.62     18.00 o
 -18   2   2      189.75      160.73     16.34 o
 -16   2   2     1110.98     1116.67     22.44 o
 -14   2   2     2398.76     2506.36     27.46 o
 -12   2   2     3126.73     2941.92     31.18 o
 -10   2   2      325.34      316.38     12.73 o
  -8   2   2     5558.46     5860.57     53.46 o
  -6   2   2      404.59      585.58      8.49 o
  -4   2   2     4613.41     5940.33     49.25 o
  -2   2   2     1336.26     2639.62     34.01 o
   0   2   2    36014.98    38769.68    114.49 o
   2   2   2      882.70      680.46      7.79 o
   4   2   2     8321.50     9253.03     41.76 o
   6   2   2     1722.09     2052.05     18.55 o
   8   2   2     2067.75     1925.42     25.53 o
  10   2   2      727.55      686.26     18.52 o
  12   2   2      565.97      502.68     23.92 o
  14   2   2      392.17      395.93     23.84 o
  16   2   2     1656.59     1672.50     36.19 o
  18   2   2      739.07      729.99     41.66 o
 -21   3   2      107.62       90.42     20.67 o
 -19   3   2      331.74      324.82     25.76 o
 -17   3   2      130.17      118.42     13.51 o
 -15   3   2     1976.77     1998.27     31.37 o
 -13   3   2     2961.85     2888.37     33.10 o
 -11   3   2     4724.83     4594.84     39.05 o
  -9   3   2     4082.01     4158.30     26.73 o
  -7   3   2     1413.77     1279.57     12.08 o
  -5   3   2      349.14      365.66      6.42 o
  -3   3   2     2100.49     2173.71     38.10 o
  -1   3   2      368.48      307.37      7.69 o
   1   3   2   103264.21    91469.01    382.21 o
   3   3   2    21721.35    21589.52    122.40 o
   5   3   2      122.94      175.22      7.75 o
   7   3   2     1580.68     1867.00     19.48 o
   9   3   2      173.58      196.09      9.05 o
  11   3   2       81.70       73.77     11.17 o
  13   3   2      325.14      280.33     15.57 o
  15   3   2     1878.66     1910.07     45.39 o
  17   3   2      866.63      839.84     43.46 o
  19   3   2      418.13      396.13     51.19 o
 -22   4   2      237.07      300.04     45.32 o
 -20   4   2       68.53       67.33     18.76 o
 -18   4   2       24.02       12.20     12.68 o
 -16   4   2       81.85       53.68     13.11 o
 -14   4   2        0.21        7.94     10.70 o
 -12   4   2       17.73        5.83      7.36 o
 -10   4   2      161.45      194.54      9.92 o
  -8   4   2       26.64       36.96      5.50 o
  -6   4   2      239.03      153.32      6.77 o
  -4   4   2      390.00      697.39     16.77 o
  -2   4   2      814.28      592.91      7.54 o
   0   4   2    25170.28    28025.54    196.56 o
   2   4   2     2011.34     1673.90     15.82 o
   4   4   2      118.96      143.97      7.89 o
   6   4   2       45.72       69.49      6.88 o
   8   4   2      213.28      216.28      8.41 o
  10   4   2        4.36        5.12      7.78 o
  12   4   2       83.02       74.13     11.18 o
  14   4   2       10.67       14.25     15.09 o
  16   4   2      142.71      139.02     19.17 o
  18   4   2       25.42       28.35     26.91 o
 -21   5   2       25.14        5.53     26.24 o
 -19   5   2       56.12       41.04     17.99 o
 -17   5   2      150.21      133.54     14.81 o
 -15   5   2     2863.29     2798.68     53.35 o
 -13   5   2     2142.91     2164.30     27.97 o
 -11   5   2     2784.76     2944.94     22.64 o
  -9   5   2     3665.09     4212.41     30.65 o
  -7   5   2     3044.00     2749.53     23.52 o
  -5   5   2      387.99      469.47     14.06 o
  -3   5   2     1297.89     1821.70     23.64 o
  -1   5   2       19.11       61.41      6.03 o
   1   5   2    38587.89    40138.71    140.06 o
   3   5   2    22504.41    23118.88     68.00 o
   5   5   2      233.78      197.76     12.43 o
   7   5   2     2335.63     2155.55     25.36 o
   9   5   2       65.06       85.37      8.34 o
  11   5   2       96.25       83.50     11.24 o
  13   5   2      585.78      556.97     18.63 o
  15   5   2     1175.11     1241.07     35.34 o
  17   5   2     1113.07     1168.35     50.48 o
 -20   6   2       78.02       93.18     20.71 o
 -18   6   2       12.19        7.44     18.46 o
 -16   6   2      190.65      206.93     18.30 o
 -14   6   2     3938.28     4099.82     51.69 o
 -12   6   2     1615.66     1514.75     18.91 o
 -10   6   2     1248.01     1444.89     25.29 o
  -8   6   2       75.73       55.78      7.11 o
  -6   6   2       20.63       13.88      4.70 o
  -4   6   2      823.07      466.82     14.64 o
  -2   6   2     1266.74     1240.06     13.60 o
   0   6   2      658.87      567.60     11.67 o
   2   6   2      223.44      102.59      9.61 o
   4   6   2     4811.08     4679.84     34.12 o
   6   6   2     2884.82     3135.85     30.46 o
   8   6   2        1.83       -1.01      7.57 o
  10   6   2       83.11      105.75     11.46 o
  12   6   2        0.84        3.87     10.59 o
  14   6   2       61.90       68.21     14.12 o
  16   6   2      789.47      865.01     31.57 o
 -21   7   2      379.41      345.52     33.60 o
 -19   7   2      571.97      607.50     34.65 o
 -17   7   2      131.98      146.24     27.38 o
 -15   7   2        3.62        0.38     13.47 o
 -13   7   2     2948.28     3033.22     38.65 o
 -11   7   2       17.82        5.45      7.84 o
  -9   7   2     5953.32     5938.08     47.20 o
  -7   7   2     2768.97     2775.84     26.54 o
  -5   7   2     5711.21     5904.93     79.57 o
  -3   7   2     1137.50     1117.36     19.72 o
  -1   7   2     1716.86     2029.15     21.08 o
   1   7   2      184.67       84.09      7.51 o
   3   7   2     2792.53     2534.37    327.10 o
   5   7   2       34.77       37.01      6.74 o
   7   7   2     1237.45     1367.29     21.04 o
   9   7   2     6302.36     6413.65     73.97 o
  11   7   2     2243.03     2251.66     32.76 o
  13   7   2        2.15        2.53     13.42 o
  15   7   2        9.66        8.75     15.69 o
  17   7   2       92.48      106.36     46.37 o
 -20   8   2      770.46      793.55     46.82 o
 -18   8   2      940.20      930.88     54.88 o
 -16   8   2      242.11      235.55     19.86 o
 -14   8   2      845.47      875.27     18.73 o
 -12   8   2     1102.01     1100.50     30.40 o
 -10   8   2      221.87      297.12     13.97 o
  -8   8   2     4106.84     3983.48     32.22 o
  -6   8   2     9465.21     9446.20     74.42 o
  -4   8   2    12856.76    12630.50    636.78 o
  -2   8   2     1616.85     1499.17     21.26 o
   0   8   2      573.14      445.15     10.60 o
   2   8   2      107.42       84.20      6.93 o
   4   8   2      130.66      135.11      8.20 o
   6   8   2      935.37      871.46     16.44 o
   8   8   2     4979.12     4987.24     55.00 o
  10   8   2     4665.63     4748.18     62.46 o
  12   8   2     2473.77     2577.50     41.20 o
  14   8   2        2.09       -5.87     12.97 o
  16   8   2        5.29      -20.01     20.01 o
 -19   9   2      319.58      315.19     37.66 o
 -17   9   2      108.16      181.48     42.63 o
 -15   9   2       59.45       38.40     14.60 o
 -13   9   2       69.37       58.76     16.76 o
 -11   9   2      365.41      333.38     18.66 o
  -9   9   2     2756.54     2716.42     42.89 o
  -7   9   2     5354.63     5546.95     44.32 o
  -5   9   2     3690.40     3407.40     29.83 o
  -3   9   2     1529.35     1585.23     25.72 o
  -1   9   2        0.55        2.72      5.99 o
   1   9   2      462.15      330.29     10.18 o
   3   9   2      549.12      580.97     13.68 o
   5   9   2        2.22        0.27      7.40 o
   7   9   2      373.79      343.49     19.43 o
   9   9   2      742.75      762.34     31.87 o
  11   9   2      486.15      492.01     29.10 o
  13   9   2       46.26       19.01     13.64 o
  15   9   2        4.32      -17.55     17.55 o
 -18  10   2      305.97      319.19     47.51 o
 -16  10   2      343.72      411.22     37.31 o
 -14  10   2     1432.20     1445.70     57.56 o
 -12  10   2     1037.59     1000.62     33.22 o
 -10  10   2        4.52        3.73      9.29 o
  -8  10   2       79.46       88.77      7.86 o
  -6  10   2     1046.85     1118.40     18.10 o
  -4  10   2      279.24      313.84     12.79 o
  -2  10   2      729.56      653.66     17.20 o
   0  10   2     2797.49     3016.03     34.34 o
   2  10   2     1653.79     1498.76     22.87 o
   4  10   2     1218.94     1280.70     27.91 o
   6  10   2      594.34      597.35     23.92 o
   8  10   2       48.65       60.82     17.90 o
  10  10   2      119.96       98.92     20.07 o
  12  10   2      294.48      273.71     24.83 o
  14  10   2        3.50      -11.17     17.36 o
  16  10   2      380.94      423.73     48.01 o
 -17  11   2       52.16       83.36     30.31 o
 -15  11   2      461.06      446.68     40.03 o
 -13  11   2      436.39      448.36     41.99 o
 -11  11   2     1704.83     1668.82     42.02 o
  -9  11   2      425.09      414.16     12.45 o
  -7  11   2      495.00      533.22     12.17 o
  -5  11   2      850.29     1005.63     19.74 o
  -3  11   2      348.31      389.68     15.46 o
  -1  11   2      256.47      238.78     14.83 o
   1  11   2     3068.47     3058.54     34.86 o
   3  11   2      684.17      674.08     19.73 o
   5  11   2     1326.47     1293.86     59.63 o
   7  11   2      181.00      190.02     17.98 o
   9  11   2      371.08      401.63     25.83 o
  11  11   2      163.85      166.67     22.80 o
  13  11   2      169.29      187.88     20.08 o
  15  11   2      390.12      429.02     46.58 o
 -16  12   2       23.37       69.14     28.26 o
 -14  12   2       37.61       55.60     29.93 o
 -12  12   2      248.06      302.67     33.37 o
 -10  12   2        9.50       28.55     27.74 o
  -8  12   2      147.61      144.91     10.82 o
  -6  12   2      117.29      131.28     10.62 o
  -4  12   2       87.19      102.85     11.06 o
  -2  12   2        6.95        3.37     10.95 o
   0  12   2     1358.93     1472.70     25.62 o
   2  12   2      141.06      175.20     16.81 o
   4  12   2       53.41       30.46     14.66 o
   6  12   2      220.93      233.15     23.14 o
   8  12   2       86.30       75.68     18.04 o
  10  12   2       52.03       31.08     17.24 o
  12  12   2       45.02       42.91     19.25 o
  14  12   2        6.72       -0.20     39.80 o
 -15  13   2      983.34     1092.04     57.94 o
 -13  13   2      917.69     1079.73     55.15 o
 -11  13   2     1261.49     1369.12     57.89 o
  -9  13   2      655.44      653.18     47.04 o
  -7  13   2      164.51      159.81     22.99 o
  -5  13   2       23.75       31.25      9.27 o
  -3  13   2      277.90      280.23     16.44 o
  -1  13   2       30.89       43.64     12.37 o
   1  13   2     2345.64     2385.43     33.79 o
   3  13   2     2262.71     2451.51     71.62 o
   5  13   2     2355.98     2398.07     47.22 o
   7  13   2        8.44       14.82     16.33 o
   9  13   2       41.92       27.32     23.46 o
  11  13   2       60.68       55.46     21.21 o
  13  13   2      320.87      345.63     49.43 o
 -14  14   2      816.40      883.35     77.14 o
 -12  14   2      682.34      686.91     45.91 o
 -10  14   2      286.61      279.57     34.06 o
  -8  14   2        5.23        9.00     22.46 o
  -6  14   2       26.91        1.91     21.10 o
  -4  14   2        1.90        5.54     10.82 o
  -2  14   2      101.79       88.08     13.60 o
   0  14   2      534.57      553.36     22.37 o
   2  14   2     1735.35     1648.94     37.91 o
   4  14   2     1715.56     1745.90     37.91 o
   6  14   2        1.71        6.28     13.23 o
   8  14   2        2.16       -1.70     15.15 o
  10  14   2      119.85      134.89     28.64 o
  12  14   2        5.91      -11.57     33.20 o
 -13  15   2      169.58      178.02     57.28 o
 -11  15   2        1.54      -11.58     36.99 o
  -9  15   2      246.57      230.99     26.20 o
  -7  15   2      886.62      928.74     39.83 o
  -5  15   2      483.76      482.99     30.91 o
  -3  15   2     1018.52     1047.81     38.02 o
  -1  15   2       61.13       31.24     13.17 o
   1  15   2      260.35      205.43     17.49 o
   3  15   2        9.79        2.68     13.17 o
   5  15   2      134.41      104.51     15.97 o
   7  15   2      177.49      216.60     26.26 o
   9  15   2      192.87      232.27     33.85 o
  11  15   2      438.99      569.83     70.02 o
 -12  16   2        7.37       37.66     42.44 o
 -10  16   2       65.61       16.95     41.08 o
  -8  16   2       64.33      105.05     23.19 o
  -6  16   2      801.09      827.37     39.42 o
  -4  16   2     2624.38     2688.03     60.97 o
  -2  16   2      274.25      260.58     25.19 o
   0  16   2      222.21      222.82     21.11 o
   2  16   2       25.42       13.22     16.05 o
   4  16   2        2.44        5.43     17.79 o
   6  16   2      171.72      188.00     23.45 o
   8  16   2      943.57      837.40     70.13 o
  10  16   2      362.23      399.53     61.37 o
 -11  17   2       48.57       39.93     43.78 o
  -9  17   2       84.22       38.56     46.90 o
  -7  17   2      753.77      742.68     47.46 o
  -5  17   2      282.95      284.74     29.30 o
  -3  17   2        0.64      -20.15     20.15 o
  -1  17   2       43.92       45.45     19.03 o
   1  17   2       59.45       60.98     27.73 o
   3  17   2       22.24      -24.02     27.75 o
   5  17   2        0.35      -13.67     41.12 o
   7  17   2        0.50        7.00     43.18 o
  -8  18   2        9.42       16.44     41.79 o
  -6  18   2      285.07      270.61     49.88 o
 -23   1   3      270.69      321.77     43.55 o
 -21   1   3      170.42      182.52     23.26 o
 -19   1   3     1023.88     1022.30     28.10 o
 -17   1   3      604.64      610.36     22.07 o
 -15   1   3      136.17      133.97     10.04 o
 -13   1   3      656.56      822.68     15.95 o
 -11   1   3      241.40      128.45      9.63 o
  -9   1   3    10506.34    11348.74     73.82 o
  -7   1   3    18970.83    17916.15    108.75 o
  -5   1   3     4935.85     4182.31     22.47 o
  -3   1   3     1166.13      574.09      8.27 o
  -1   1   3      357.35      782.30      8.86 o
   1   1   3       49.50      167.42      5.44 o
   3   1   3     3846.15     3088.59     43.25 o
   5   1   3     4001.27     3434.91     26.33 o
   7   1   3     6439.69     6460.16     37.39 o
   9   1   3     4748.68     4627.17     43.35 o
  11   1   3     2470.55     2680.91     37.47 o
  13   1   3      511.53      480.05     19.93 o
  15   1   3      238.46      206.74     29.29 o
  17   1   3     1236.62     1283.50     55.10 o
 -22   2   3      659.51      608.37     42.04 o
 -20   2   3      770.48      768.93     28.70 o
 -18   2   3        9.15        7.20     10.96 o
 -16   2   3        0.82       -1.93      8.50 o
 -14   2   3       60.90       47.83      8.51 o
 -12   2   3     1174.97     1477.49     27.89 o
 -10   2   3      383.92      242.95     12.82 o
  -8   2   3     5976.19     6306.25     43.28 o
  -6   2   3    29185.67    29433.35    159.51 o
  -4   2   3     1777.13     1813.09     14.82 o
  -2   2   3     2339.31     2344.62     16.51 o
   0   2   3     6759.33     7241.46     24.55 o
   2   2   3     3845.71     4290.85     27.94 o
   4   2   3     1224.34      869.71     12.10 o
   6   2   3     2420.70     2340.51     32.40 o
   8   2   3     5174.05     4918.25     51.31 o
  10   2   3      417.16      383.61     15.87 o
  12   2   3      190.51      197.35     14.55 o
  14   2   3      357.10      357.97     19.16 o
  16   2   3      102.21       68.27     25.40 o
  18   2   3      211.26      207.02     29.43 o
 -23   3   3       84.15       36.50     45.78 o
 -21   3   3       95.84       69.99     25.41 o
 -19   3   3      439.73      490.00     35.85 o
 -17   3   3      801.91      839.93     19.81 o
 -15   3   3     1883.81     1985.23     26.57 o
 -13   3   3     1136.20     1268.37     32.75 o
 -11   3   3      187.60      289.97     10.04 o
  -9   3   3       14.04        2.62      3.54 o
  -7   3   3        6.31        7.62      4.86 o
  -5   3   3     5121.47     6199.14     35.84 o
  -3   3   3      212.34      109.98      6.81 o
  -1   3   3    10328.09     9366.58     55.13 o
   1   3   3    10993.01    10261.64     50.67 o
   3   3   3     4956.92     4663.51     62.60 o
   5   3   3     1239.74     1144.52     18.54 o
   7   3   3     2231.09     2414.80     20.82 o
   9   3   3       21.61        6.61      7.97 o
  11   3   3      171.57      205.12     14.35 o
  13   3   3     1080.67     1112.38     34.83 o
  15   3   3      506.31      545.56     37.80 o
  17   3   3      434.97      412.60     35.88 o
 -22   4   3        5.58        6.61     40.97 o
 -20   4   3      135.01      116.57     20.32 o
 -18   4   3     1006.12     1046.40     31.62 o
 -16   4   3     3296.08     3461.44     74.65 o
 -14   4   3     5061.03     5159.03     41.72 o
 -12   4   3     2563.36     2569.03     26.89 o
 -10   4   3      394.07      367.44      7.97 o
  -8   4   3       15.54        9.78      3.75 o
  -6   4   3       84.26       65.71      3.37 o
  -4   4   3     2188.30     1957.27     21.82 o
  -2   4   3    14518.73    14350.26     81.39 o
   0   4   3    54839.43    52363.98    188.08 o
   2   4   3    35792.86    36413.15     85.26 o
   4   4   3     5695.92     7374.61     54.40 o
   6   4   3      535.38      389.33      9.96 o
   8   4   3      101.66       85.91      8.07 o
  10   4   3     1671.61     1744.40     27.43 o
  12   4   3     2749.71     2657.79     43.19 o
  14   4   3     2493.57     2462.88     51.80 o
  16   4   3      760.19      795.97     44.07 o
  18   4   3      464.20      436.52     48.71 o
 -21   5   3        0.85        5.08     20.28 o
 -19   5   3       42.27       52.71     18.40 o
 -17   5   3      725.26      694.68     24.59 o
 -15   5   3     1140.73      997.00     23.38 o
 -13   5   3     2196.08     1978.24     27.93 o
 -11   5   3       83.71       72.85      6.17 o
  -9   5   3       11.88       -0.02      5.32 o
  -7   5   3     1598.74     1604.08     49.48 o
  -5   5   3        2.63       70.30      8.71 o
  -3   5   3     1317.59     1368.77     20.33 o
  -1   5   3     2622.84     2991.03     24.20 o
   1   5   3      906.92      872.34     14.19 o
   3   5   3    16083.49    16765.54     59.84 o
   5   5   3      215.67      191.49      9.31 o
   7   5   3      494.64      548.66     13.74 o
   9   5   3      110.50      115.59     10.63 o
  11   5   3       18.29       18.21      9.75 o
  13   5   3      588.74      596.84     26.90 o
  15   5   3      493.04      417.98     34.10 o
  17   5   3      187.17      157.86     27.39 o
 -22   6   3      292.54      322.54     46.43 o
 -20   6   3       84.65       78.56     20.97 o
 -18   6   3      141.88      172.69     21.96 o
 -16   6   3       30.75       31.50     12.14 o
 -14   6   3      517.31      549.11     15.41 o
 -12   6   3      355.19      378.33     11.42 o
 -10   6   3     7021.43     7233.52     50.79 o
  -8   6   3     8346.41     7849.02     63.66 o
  -6   6   3       31.06       97.89      8.47 o
  -4   6   3     1098.07      866.58     19.99 o
  -2   6   3      324.77      397.51      8.54 o
   0   6   3       61.32       30.70      6.47 o
   2   6   3    15068.36    15348.84     93.54 o
   4   6   3        5.81        9.51      6.85 o
   6   6   3     1924.16     2061.19     24.07 o
   8   6   3     1443.81     1386.47     25.96 o
  10   6   3     1355.06     1306.17     24.98 o
  12   6   3       67.74       70.78     14.15 o
  14   6   3      101.55      121.67     21.58 o
  16   6   3        6.41       -2.85     26.48 o
 -21   7   3      427.61      483.38     89.47 o
 -19   7   3       57.69       44.15     20.30 o
 -17   7   3      418.37      370.55     35.17 o
 -15   7   3      276.04      285.17     12.44 o
 -13   7   3     2142.80     2230.91     31.63 o
 -11   7   3      814.64      737.01     17.70 o
  -9   7   3     1572.02     1498.84     18.37 o
  -7   7   3     1238.67     1110.06    188.78 o
  -5   7   3    11532.74    12595.55     66.45 o
  -3   7   3     1008.44     1273.86     15.13 o
  -1   7   3      890.02     1179.86     15.19 o
   1   7   3      213.33      239.22     10.22 o
   3   7   3     8141.69     8042.40     46.26 o
   5   7   3     2880.82     2943.34     26.83 o
   7   7   3     1674.64     1704.79     35.52 o
   9   7   3     1129.45     1124.09     25.95 o
  11   7   3      951.12      963.76     27.19 o
  13   7   3       98.03       58.98     13.96 o
  15   7   3        7.60        4.59     20.25 o
 -20   8   3      147.46      173.97     29.68 o
 -18   8   3        4.40        9.80     27.04 o
 -16   8   3       48.41       36.94     27.45 o
 -14   8   3        5.19        2.42      5.02 o
 -12   8   3      250.72      217.81     12.52 o
 -10   8   3     1710.06     1827.81     24.42 o
  -8   8   3       39.10       52.72     10.81 o
  -6   8   3       18.97       48.86      8.61 o
  -4   8   3        1.90       11.73      6.61 o
  -2   8   3       61.91      113.73      6.43 o
   0   8   3     1144.12     1188.59     15.97 o
   2   8   3      196.75      262.19     10.41 o
   4   8   3       38.82       61.08      8.25 o
   6   8   3      318.43      288.55     15.90 o
   8   8   3      358.99      423.61     20.41 o
  10   8   3        7.26        9.98     12.49 o
  12   8   3      155.61      126.57     15.74 o
  14   8   3       27.79        7.59     17.26 o
  16   8   3       40.61       78.36     37.71 o
 -21   9   3      413.10      407.58     48.93 o
 -19   9   3      576.23      586.14     46.04 o
 -17   9   3      113.05      131.72     29.58 o
 -15   9   3        6.53       -6.19     26.16 o
 -13   9   3      915.09      821.03     43.80 o
 -11   9   3       96.89       87.97      9.15 o
  -9   9   3     6193.86     5993.66     94.37 o
  -7   9   3     4468.63     4719.46     53.34 o
  -5   9   3     7056.60     6984.31     81.16 o
  -3   9   3      976.91      999.31     16.12 o
  -1   9   3       13.60        1.93      5.75 o
   1   9   3      189.26      238.34      9.73 o
   3   9   3      518.40      515.81     14.36 o
   5   9   3     2944.22     3063.97     34.51 o
   7   9   3     4673.99     4540.38     54.33 o
   9   9   3     1155.13     1215.55     31.14 o
  11   9   3     1017.15      981.13     32.81 o
  13   9   3       77.46       79.99     15.16 o
  15   9   3        1.13       15.35     36.78 o
 -18  10   3       88.51      120.96     32.66 o
 -16  10   3      202.39      261.22     35.42 o
 -14  10   3      105.58       67.32     28.19 o
 -12  10   3     1948.88     1910.38     60.47 o
 -10  10   3       14.39       12.23      4.02 o
  -8  10   3     2700.43     2731.83     61.62 o
  -6  10   3     3450.98     3615.83     54.99 o
  -4  10   3     1984.89     1851.80     27.86 o
  -2  10   3       90.36       71.86      7.52 o
   0  10   3      327.06      390.29     12.73 o
   2  10   3        2.98        2.61      9.45 o
   4  10   3     2291.13     2268.71     30.58 o
   6  10   3     2602.67     2510.67     41.37 o
   8  10   3      777.02      845.05     42.85 o
  10  10   3      188.65      184.91     19.09 o
  12  10   3       31.30       33.43     14.84 o
  14  10   3       34.23       18.13     25.70 o
 -17  11   3      442.73      554.68     43.56 o
 -15  11   3      470.58      500.19     40.73 o
 -13  11   3     1137.88     1191.47     54.17 o
 -11  11   3     1050.04     1085.64     43.90 o
  -9  11   3       13.01        8.48     13.55 o
  -7  11   3       17.13       12.35     14.37 o
  -5  11   3       29.29       31.39      5.77 o
  -3  11   3     1601.09     1600.36     28.32 o
  -1  11   3     3402.96     3433.67     48.59 o
   1  11   3     2514.08     2641.93     46.22 o
   3  11   3       22.07       27.70     11.41 o
   5  11   3      184.81      183.88     18.63 o
   7  11   3        2.02       11.56     16.62 o
   9  11   3      124.28      124.62     20.82 o
  11  11   3      323.57      299.79     22.54 o
  13  11   3      414.68      456.04     30.37 o
 -16  12   3     1210.55     1261.82     84.51 o
 -14  12   3     1705.98     1831.05     68.18 o
 -12  12   3     2046.81     2003.99     66.18 o
 -10  12   3        1.91       -1.22     15.89 o
  -8  12   3      149.63      141.09     17.82 o
  -6  12   3      154.59      130.21     16.23 o
  -4  12   3     1961.08     1893.21     54.57 o
  -2  12   3     1906.93     1692.13     31.15 o
   0  12   3     4125.68     4310.17     52.43 o
   2  12   3     2062.26     2107.41     32.36 o
   4  12   3      989.73      894.89     35.15 o
   6  12   3       33.71       20.02     13.97 o
   8  12   3      104.19       87.72     18.59 o
  10  12   3      203.83      178.08     23.39 o
  12  12   3      675.25      683.41     36.10 o
 -15  13   3      292.15      283.73     39.05 o
 -13  13   3      170.10      191.52     33.19 o
 -11  13   3        6.29       -7.18     24.78 o
  -9  13   3        5.43        1.36     19.32 o
  -7  13   3      869.48      844.72     36.24 o
  -5  13   3        2.12       -3.08      6.42 o
  -3  13   3      464.42      434.69     18.93 o
  -1  13   3       30.22       11.48     12.89 o
   1  13   3      852.95      852.01     22.52 o
   3  13   3      719.15      711.26     26.13 o
   5  13   3      187.51      160.45     16.70 o
   7  13   3      172.33      153.60     20.51 o
   9  13   3        0.30        4.90     20.20 o
  11  13   3        6.38       20.85     21.06 o
  13  13   3       33.86       20.13     47.99 o
 -14  14   3      173.22      161.18     33.25 o
 -12  14   3      327.51      357.25     57.93 o
 -10  14   3     1095.20     1035.55     50.86 o
  -8  14   3      985.71     1003.42     40.67 o
  -6  14   3       52.08       57.24     21.44 o
  -4  14   3      757.25      773.39     34.53 o
  -2  14   3       84.35       65.35     22.67 o
   0  14   3       50.18       41.53     14.29 o
   2  14   3     1390.67     1261.41     32.85 o
   4  14   3      420.92      379.62     21.16 o
   6  14   3      194.06      190.49     18.91 o
   8  14   3      240.82      241.89     32.43 o
  10  14   3      180.36      141.10     29.70 o
 -13  15   3      292.59      271.40     56.33 o
 -11  15   3       38.02       30.78     24.05 o
  -9  15   3        4.97       13.47     22.34 o
  -7  15   3       63.27       53.02     22.06 o
  -5  15   3     1960.64     2093.15     72.89 o
  -3  15   3      610.28      615.93     31.65 o
  -1  15   3      156.70      150.08     21.38 o
   1  15   3       83.63       77.16     14.56 o
   3  15   3      219.44      183.28     17.93 o
   5  15   3      104.38       98.82     15.55 o
   7  15   3      185.30      204.86     24.44 o
   9  15   3       51.79       24.71     29.49 o
 -12  16   3       16.79      -29.79     41.08 o
 -10  16   3      159.71      168.81     47.32 o
  -8  16   3       42.15       21.67     23.30 o
  -6  16   3       23.14       24.52     20.72 o
  -4  16   3      260.41      248.35     26.83 o
  -2  16   3       11.10      -18.20     18.20 o
   0  16   3       98.47      104.58     19.53 o
   2  16   3       11.73      -13.14     17.36 o
   4  16   3       79.80       76.78     24.78 o
   6  16   3      144.74      118.21     29.72 o
   8  16   3       69.11       72.31     44.63 o
 -11  17   3       41.06       29.16     44.69 o
  -9  17   3      334.45      421.99     56.04 o
  -7  17   3      890.42      826.80     65.64 o
  -5  17   3     1222.84     1222.77     45.49 o
  -3  17   3       47.90       73.31     19.78 o
  -1  17   3        0.76      -19.60     19.60 o
   1  17   3       28.11       42.60     28.08 o
   3  17   3      218.83      222.94     43.97 o
   5  17   3      401.59      410.57     55.29 o
   7  17   3      951.64      903.66     71.68 o
  -8  18   3      504.28      513.62     63.20 o
  -6  18   3      176.51      114.27     41.17 o
 -22   0   4      110.31       97.29     40.75 o
 -20   0   4      487.96      418.12     48.98 o
 -18   0   4      236.38      215.02     23.37 o
 -16   0   4      106.24       57.34      8.70 o
 -14   0   4     1133.09      958.51     18.14 o
 -12   0   4     7653.37     8353.87    107.72 o
 -10   0   4    19344.78    18984.94    151.36 o
  -8   0   4    23645.38    23020.89    156.86 o
  -6   0   4     2909.64     3243.33     22.34 o
  -4   0   4     6731.79     6135.50    120.56 o
  -2   0   4     4467.50     4111.03     42.50 o
   0   0   4     3975.97     4360.18    155.11 o
   2   0   4    17844.06    18550.07    252.29 o
   4   0   4    48645.27    46380.54    145.69 o
   6   0   4     2206.57     1728.86     27.75 o
   8   0   4     2415.59     2678.87    163.96 o
  10   0   4       35.65       39.53     12.95 o
  12   0   4      433.07      484.50     25.76 o
  14   0   4       88.56       98.14     39.82 o
  16   0   4     1586.33     1557.43     87.23 o
 -23   1   4      154.50      188.06     25.23 o
 -21   1   4       16.62       14.09     18.76 o
 -19   1   4      263.92      296.57     17.15 o
 -17   1   4      199.02      208.10     11.36 o
 -15   1   4       40.95       34.00      8.19 o
 -13   1   4      694.04      707.42     15.40 o
 -11   1   4     5008.88     5224.68     63.17 o
  -9   1   4     5510.27     5169.52     56.23 o
  -7   1   4     3168.98     3227.08     26.49 o
  -5   1   4      996.04     1054.74     10.12 o
  -3   1   4     6180.78     6266.26     31.80 o
  -1   1   4      494.05      577.27     16.86 o
   1   1   4     6616.76     6241.73     47.26 o
   3   1   4     3563.38     4045.30     31.42 o
   5   1   4     1062.70      902.68     11.30 o
   7   1   4     1542.28     1656.69     18.09 o
   9   1   4        9.02       12.76      7.75 o
  11   1   4        3.46        0.71      9.22 o
  13   1   4        2.60       17.50     23.94 o
  15   1   4      212.22      217.97     31.04 o
  17   1   4      155.29      189.09     31.44 o
 -22   2   4       20.74       38.31     21.39 o
 -20   2   4      747.63      780.86     36.21 o
 -18   2   4     2344.82     2128.45     54.44 o
 -16   2   4     1187.17     1119.13     26.02 o
 -14   2   4      686.18      577.17     15.50 o
 -12   2   4       26.75       45.50      5.83 o
 -10   2   4      127.29      170.45     10.41 o
  -8   2   4     1953.03     2755.74     25.18 o
  -6   2   4     4137.04     4335.05     22.47 o
  -4   2   4    17387.76    18522.44     46.16 o
  -2   2   4     9109.93    10043.39     49.47 o
   0   2   4     6721.65     7250.59     29.06 o
   2   2   4     1900.81     2444.86     23.75 o
   4   2   4      435.51      497.54      9.18 o
   6   2   4      416.45      435.44      9.52 o
   8   2   4     1557.76     1584.27     19.46 o
  10   2   4     1631.68     1563.31     22.97 o
  12   2   4     2073.36     2065.30     39.57 o
  14   2   4        3.15       21.30     23.77 o
  16   2   4      411.13      409.71     89.15 o
 -23   3   4      115.87      118.28     43.03 o
 -21   3   4      399.14      415.84     36.86 o
 -19   3   4      450.55      518.88     24.31 o
 -17   3   4      635.69      653.31     17.91 o
 -15   3   4     1333.68     1280.85     29.49 o
 -13   3   4     1295.14     1258.99     35.61 o
 -11   3   4     1483.06     1361.80     22.21 o
  -9   3   4      474.89      382.67     11.65 o
  -7   3   4     9544.92     9902.95    116.79 o
  -5   3   4     3087.36     3034.37     26.87 o
  -3   3   4     8389.68     7828.31     76.55 o
  -1   3   4     3096.29     3112.58     18.57 o
   1   3   4     3153.25     3104.90     37.70 o
   3   3   4      860.67      898.90     12.53 o
   5   3   4      192.93      133.19      6.98 o
   7   3   4      692.36      885.95     23.28 o
   9   3   4     1802.85     1700.79     25.83 o
  11   3   4     1872.90     1725.94     39.82 o
  13   3   4     1893.43     1947.42     61.46 o
  15   3   4        8.07       -5.77     24.98 o
  17   3   4       15.36        9.65     40.85 o
 -22   4   4        5.15       11.13     27.67 o
 -20   4   4        1.96       13.41     17.55 o
 -18   4   4      121.29      104.93     16.88 o
 -16   4   4       28.68       18.58      7.50 o
 -14   4   4       92.79       97.91      7.62 o
 -12   4   4      135.71      193.11     10.89 o
 -10   4   4     1398.57     1588.84     21.80 o
  -8   4   4    10837.14    12496.09     76.09 o
  -6   4   4       10.58        4.95      3.38 o
  -4   4   4       25.65       42.77      5.34 o
  -2   4   4      326.55      494.83      9.20 o
   0   4   4       96.06      132.23      6.46 o
   2   4   4       11.65        6.13      4.77 o
   4   4   4      307.18      387.86      9.62 o
   6   4   4       14.56       22.83      5.89 o
   8   4   4      321.53      264.43     12.38 o
  10   4   4      108.94      112.98     12.80 o
  12   4   4      279.48      290.70     21.94 o
  14   4   4      150.52      180.20     29.66 o
  16   4   4        0.04      -27.15     27.15 o
 -21   5   4      182.31      163.69     22.31 o
 -19   5   4      663.40      700.06     33.13 o
 -17   5   4     1345.41     1264.19     25.84 o
 -15   5   4     2126.57     1846.81     39.48 o
 -13   5   4     1532.11     1523.86     39.03 o
 -11   5   4      279.43      329.28     10.72 o
  -9   5   4        8.18       18.60      4.15 o
  -7   5   4      304.06      181.86      9.81 o
  -5   5   4     8680.89     9161.48     63.48 o
  -3   5   4    20632.94    21091.29    106.75 o
  -1   5   4     6178.77     6875.85     35.97 o
   1   5   4     4097.53     4613.41     30.21 o
   3   5   4      262.56      195.50      7.56 o
   5   5   4        3.90        7.16      6.57 o
   7   5   4      745.71      781.30     17.84 o
   9   5   4     2590.39     2530.42     33.54 o
  11   5   4     1732.43     1766.73     37.40 o
  13   5   4     1559.17     1611.91     43.42 o
  15   5   4      103.84      111.76     27.04 o
 -22   6   4      159.78      164.46     41.14 o
 -20   6   4      291.17      308.28     27.87 o
 -18   6   4     1704.43     1768.77     72.54 o
 -16   6   4      946.01      945.76     33.73 o
 -14   6   4      876.95      925.53     27.83 o
 -12   6   4        2.68        5.22      5.32 o
 -10   6   4      327.26      270.49      8.31 o
  -8   6   4     2277.74     2124.08    409.08 o
  -6   6   4     5993.27     6172.85     67.84 o
  -4   6   4    13377.16    13183.60     71.63 o
  -2   6   4     6524.68     5889.33     59.55 o
   0   6   4       20.50       43.56      6.79 o
   2   6   4     2510.25     2854.76     26.63 o
   4   6   4        9.01       28.53      7.32 o
   6   6   4      178.14      196.50     11.25 o
   8   6   4      255.62      295.64     14.25 o
  10   6   4      840.76      849.63     28.38 o
  12   6   4     1308.37     1408.72     36.05 o
  14   6   4      227.86      243.17     29.70 o
  16   6   4      114.93       91.47     41.82 o
 -21   7   4       86.47      101.26     41.88 o
 -19   7   4       93.39      110.38     25.85 o
 -17   7   4      152.13      178.37     50.28 o
 -15   7   4       12.22       19.66     13.66 o
 -13   7   4      658.93      621.39     17.47 o
 -11   7   4     2188.92     2107.97     34.11 o
  -9   7   4     5004.01     4677.90     52.88 o
  -7   7   4      111.37       98.06      8.30 o
  -5   7   4      722.51      903.03     22.38 o
  -3   7   4      652.19      686.44     13.15 o
  -1   7   4      521.91      503.48     52.47 o
   1   7   4    11548.24    12462.46     84.44 o
   3   7   4     4074.77     4209.89     30.84 o
   5   7   4        3.12       -1.30      8.83 o
   7   7   4     1409.44     1395.73     24.71 o
   9   7   4       13.54        0.51     10.22 o
  11   7   4       38.53       30.11     14.60 o
  13   7   4       33.05       47.38     18.86 o
  15   7   4       32.14       16.18     33.88 o
 -20   8   4       54.98       49.35     25.13 o
 -18   8   4      158.21      169.75     34.62 o
 -16   8   4      240.34      184.70     31.42 o
 -14   8   4      869.03      856.96     19.59 o
 -12   8   4     3152.74     3155.65     30.75 o
 -10   8   4     4167.77     4254.74     48.45 o
  -8   8   4     7696.84     7810.42     85.47 o
  -6   8   4     1755.17     1898.05     27.26 o
  -4   8   4      133.67      146.76     10.07 o
  -2   8   4       15.34       15.35      5.14 o
   0   8   4      333.67      371.47     10.80 o
   2   8   4     6764.25     6971.66     90.29 o
   4   8   4    10065.19    10621.33     64.44 o
   6   8   4     2828.46     2724.32     34.44 o
   8   8   4      773.88      828.55     23.28 o
  10   8   4        4.11       -4.00     13.75 o
  12   8   4       26.85       25.27     15.16 o
  14   8   4        2.56      -15.58     32.71 o
 -19   9   4       60.66       36.56     30.24 o
 -17   9   4      806.38      844.50     49.49 o
 -15   9   4       92.43       67.86     28.89 o
 -13   9   4      586.48      690.89     26.03 o
 -11   9   4     1155.51     1191.49     29.64 o
  -9   9   4      122.47      154.94     16.81 o
  -7   9   4      399.40      419.52     23.80 o
  -5   9   4       80.40      109.28     13.43 o
  -3   9   4       75.01      112.92      7.84 o
  -1   9   4      362.54      276.03      9.64 o
   1   9   4       30.35       15.43      7.59 o
   3   9   4       35.65       24.76      9.56 o
   5   9   4     4670.10     4222.52     60.40 o
   7   9   4      137.38      128.65     14.47 o
   9   9   4        0.23       -8.71     15.07 o
  11   9   4        1.66       -2.80     13.65 o
  13   9   4       15.46       15.22     24.87 o
 -18  10   4      331.81      354.44     37.62 o
 -16  10   4        4.58       -8.26     25.78 o
 -14  10   4      673.17      775.98     45.34 o
 -12  10   4       16.96       28.68     14.05 o
 -10  10   4      160.63      180.49     25.25 o
  -8  10   4     1304.07     1318.30     43.76 o
  -6  10   4      866.80      850.45     25.31 o
  -4  10   4     2166.26     2239.88     44.37 o
  -2  10   4     1441.60     1603.06     24.14 o
   0  10   4      422.86      434.28     13.26 o
   2  10   4       31.90       30.62      9.17 o
   4  10   4      127.29      145.32     15.09 o
   6  10   4      849.31      824.44     26.66 o
   8  10   4       73.33       88.83     16.39 o
  10  10   4      307.16      319.75     22.45 o
  12  10   4      543.43      554.17     25.21 o
  14  10   4      130.11      180.60     41.88 o
 -17  11   4       49.22       63.18     42.81 o
 -15  11   4      166.26      157.87     29.64 o
 -13  11   4     1506.05     1568.56     59.62 o
 -11  11   4      397.64      372.37     34.98 o
  -9  11   4        7.92       -2.91     14.08 o
  -7  11   4     2254.72     2624.07     59.30 o
  -5  11   4        4.30       -0.32     17.18 o
  -3  11   4     2277.03     2447.61     68.98 o
  -1  11   4       57.59       72.12     10.33 o
   1  11   4     1319.22     1321.82     25.46 o
   3  11   4     1272.02     1265.86     27.33 o
   5  11   4      740.71      799.96     27.13 o
   7  11   4       12.53       14.42     16.11 o
   9  11   4       77.93       54.64     17.51 o
  11  11   4      365.10      369.58     25.48 o
  13  11   4      553.07      502.78     52.81 o
 -16  12   4        4.07       11.55     24.90 o
 -14  12   4       58.45       53.14     27.41 o
 -12  12   4      315.64      303.56     35.67 o
 -10  12   4      442.85      431.88     24.50 o
  -8  12   4     1940.36     2057.75     41.09 o
  -6  12   4      123.68      129.70     17.39 o
  -4  12   4      127.91      153.47     22.54 o
  -2  12   4      341.37      325.35     14.30 o
   0  12   4       11.02       -1.98     10.82 o
   2  12   4      178.39      141.54     12.86 o
   4  12   4       36.88       31.88     14.48 o
   6  12   4       25.61       36.16     14.35 o
   8  12   4       27.54        8.92     17.69 o
  10  12   4       86.64       99.17     19.26 o
  12  12   4       67.06       82.13     29.98 o
 -15  13   4      592.65      657.31     47.31 o
 -13  13   4      760.75      893.46     51.11 o
 -11  13   4      212.01      169.81     30.77 o
  -9  13   4      594.50      545.69     31.23 o
  -7  13   4       77.22       73.21     21.76 o
  -5  13   4      899.10      926.34     37.37 o
  -3  13   4     5987.68     6023.58     58.70 o
  -1  13   4      597.83      577.61     22.27 o
   1  13   4      704.53      745.90     34.34 o
   3  13   4       28.68       17.88     12.80 o
   5  13   4        1.60       10.83     15.05 o
   7  13   4       59.15       93.74     20.07 o
   9  13   4      344.66      391.31     29.36 o
  11  13   4      350.61      401.47     30.70 o
 -14  14   4      133.88      104.11     28.61 o
 -12  14   4        7.75       10.59     27.27 o
 -10  14   4        8.88       -1.36     27.27 o
  -8  14   4      325.51      336.06     27.65 o
  -6  14   4      848.37      846.57     38.16 o
  -4  14   4     3176.58     3131.25     95.20 o
  -2  14   4      344.18      307.11     25.56 o
   0  14   4      100.34       83.59     14.75 o
   2  14   4       15.61        1.12     14.31 o
   4  14   4       10.49       17.72     13.82 o
   6  14   4        0.41       -8.53     15.12 o
   8  14   4       51.86       56.50     20.93 o
  10  14   4      189.25      126.14     25.62 o
 -13  15   4      135.33      128.25     50.02 o
 -11  15   4      911.24      908.37     50.29 o
  -9  15   4      109.52      139.26     24.45 o
  -7  15   4       43.57       12.74     20.76 o
  -5  15   4       54.24       49.52     20.28 o
  -3  15   4        9.11       -1.52     18.88 o
  -1  15   4      124.43       76.27     20.12 o
   1  15   4      440.33      388.83     37.46 o
   3  15   4      292.90      350.35     31.28 o
   5  15   4      422.69      481.87     25.31 o
   7  15   4      203.27      204.01     30.53 o
   9  15   4       23.33       34.50     45.26 o
 -12  16   4      398.12      398.46     60.43 o
 -10  16   4      591.11      668.00     46.04 o
  -8  16   4     1092.04     1130.07     45.27 o
  -6  16   4      478.76      439.04     49.15 o
  -4  16   4        1.42      -18.60     18.60 o
  -2  16   4        3.58       -7.63     17.50 o
   0  16   4       64.20       49.01     19.98 o
   2  16   4      645.20      674.83     63.55 o
   4  16   4     1126.53     1099.86     54.52 o
   6  16   4      636.56      797.26     64.40 o
  -9  17   4       45.91       19.16     36.45 o
  -7  17   4        1.88        0.36     34.91 o
  -5  17   4        5.52        3.29     25.56 o
  -3  17   4       33.14       24.75     19.56 o
  -1  17   4        0.44        8.08     19.08 o
   1  17   4        2.31      -21.38     42.45 o
   3  17   4        9.74        1.27     45.57 o
   5  17   4      379.05      414.58     53.55 o
  -8  18   4       88.53       33.08     44.30 o
  -6  18   4      161.26      154.38     41.07 o
  -4  18   4      188.86      215.65     38.15 o
 -23   1   5      141.65      139.58     24.05 o
 -21   1   5       22.58       34.91     22.45 o
 -19   1   5     1193.58     1156.68     32.93 o
 -17   1   5      189.01      198.01     12.19 o
 -15   1   5     1207.81     1435.88     20.22 o
 -13   1   5     3444.72     3330.76     39.26 o
 -11   1   5     2553.90     2536.51     49.96 o
  -9   1   5     1676.89     1662.02     29.18 o
  -7   1   5     1966.62     2011.89     14.68 o
  -5   1   5      669.00      521.58     10.56 o
  -3   1   5     2166.39     2130.56     19.48 o
  -1   1   5     4383.07     4138.30     37.56 o
   1   1   5     6421.80     5724.32     34.22 o
   3   1   5    10717.01    10015.20    835.78 o
   5   1   5      182.57      172.87      9.37 o
   7   1   5       11.39       15.69      4.31 o
   9   1   5      360.93      377.36     10.63 o
  11   1   5      182.68      165.01     27.49 o
  13   1   5      449.86      472.86     38.78 o
  15   1   5      567.82      557.15     41.49 o
 -24   2   5       64.93       51.64     44.03 o
 -22   2   5        8.43       20.95     20.80 o
 -20   2   5       46.74       25.31     13.70 o
 -18   2   5      171.23      165.75     10.87 o
 -16   2   5      761.46      748.69     17.45 o
 -14   2   5     3548.17     3535.20     40.88 o
 -12   2   5     5634.62     5353.04     43.69 o
 -10   2   5     1729.88     1986.53     23.94 o
  -8   2   5       73.65       69.19      7.83 o
  -6   2   5     4280.43     5127.13     37.61 o
  -4   2   5     2226.68     2385.58     23.47 o
  -2   2   5     1908.97     2077.68     16.95 o
   0   2   5     4679.94     5253.22     32.34 o
   2   2   5     1670.94     1557.72     24.55 o
   4   2   5     2597.47     2856.63     26.21 o
   6   2   5     2144.60     2057.84     30.29 o
   8   2   5       42.97       50.78      6.45 o
  10   2   5       69.55       61.28      7.29 o
  12   2   5       36.74       27.23     24.42 o
  14   2   5       74.14       65.53     27.45 o
 -23   3   5      200.64      203.78     30.83 o
 -21   3   5      330.40      354.11     28.37 o
 -19   3   5     1639.68     1506.65     49.02 o
 -17   3   5      130.47      141.58      7.25 o
 -15   3   5      792.27      742.48     24.69 o
 -13   3   5     1366.83     1247.10     31.70 o
 -11   3   5       43.42       32.29      7.12 o
  -9   3   5     5365.13     5929.26     37.79 o
  -7   3   5    20668.96    20094.06     71.73 o
  -5   3   5      426.19      715.73     13.84 o
  -3   3   5      500.20      403.61     10.61 o
  -1   3   5      157.23      218.94      7.70 o
   1   3   5      222.94      206.62      6.49 o
   3   3   5      351.27      285.29      9.12 o
   5   3   5      110.12       78.57     10.34 o
   7   3   5      669.24      724.91     11.49 o
   9   3   5     2246.47     2438.89     28.51 o
  11   3   5     1006.09     1105.99     49.44 o
  13   3   5       47.87        2.87     26.69 o
  15   3   5       25.92        5.47     39.32 o
 -22   4   5      521.17      470.42     41.55 o
 -20   4   5      961.51     1063.58     36.38 o
 -18   4   5     1489.55     1481.98     52.91 o
 -16   4   5     1486.38     1480.67     31.20 o
 -14   4   5        7.43       -5.08     11.23 o
 -12   4   5        2.29       -1.99      6.73 o
 -10   4   5      410.21      373.26     12.92 o
  -8   4   5     7373.80     7219.50    112.33 o
  -6   4   5     9840.41     9030.90     48.25 o
  -4   4   5    15114.28    16004.19     91.81 o
  -2   4   5     3143.21     3190.38     24.99 o
   0   4   5       14.12       19.56      4.27 o
   2   4   5      155.91      203.88      7.31 o
   4   4   5        4.08        8.59      4.34 o
   6   4   5     1105.46      955.31     17.41 o
   8   4   5     4066.60     4110.48     48.72 o
  10   4   5     3473.43     3645.45     50.61 o
  12   4   5     1854.61     1926.36    101.18 o
  14   4   5       29.99        9.34     25.82 o
 -21   5   5      613.20      622.78     33.43 o
 -19   5   5     1068.46     1071.28     75.09 o
 -17   5   5      135.80      178.54     16.36 o
 -15   5   5      607.69      597.60     30.61 o
 -13   5   5      254.13      285.21     13.23 o
 -11   5   5      192.36      177.05      7.74 o
  -9   5   5      178.72      115.51      6.65 o
  -7   5   5     1882.78     1924.60     23.73 o
  -5   5   5    19157.29    20385.08     67.67 o
  -3   5   5      462.07      584.88     14.96 o
  -1   5   5      249.19      219.30      7.88 o
   1   5   5     1120.25     1029.91     14.43 o
   3   5   5      308.32      286.59      9.44 o
   5   5   5        6.70        7.18      7.64 o
   7   5   5      751.17      634.69     16.97 o
   9   5   5      682.28      690.71     25.73 o
  11   5   5      591.43      507.18     23.52 o
  13   5   5       75.42       73.38     24.15 o
  15   5   5       38.09       13.15     38.83 o
 -22   6   5       15.73       13.50     42.54 o
 -20   6   5        9.66       14.93     24.75 o
 -18   6   5      571.27      634.56     62.24 o
 -16   6   5     1234.93     1367.05     52.08 o
 -14   6   5      247.71      244.43     16.98 o
 -12   6   5     3269.99     3323.37     35.89 o
 -10   6   5      326.18      289.54      7.81 o
  -8   6   5      461.03      530.31     15.29 o
  -6   6   5     1896.53     2323.54     38.32 o
  -4   6   5       80.58       87.13      7.11 o
  -2   6   5     1691.76     1757.77     22.40 o
   0   6   5     1147.49     1050.67     22.75 o
   2   6   5     4404.08     4227.83     43.14 o
   4   6   5     1130.53     1043.73     20.45 o
   6   6   5      232.58      319.39     17.83 o
   8   6   5      268.55      252.95     19.63 o
  10   6   5       11.23        0.81     13.61 o
  12   6   5      140.41      133.91     21.63 o
  14   6   5      201.82      230.99     44.15 o
 -21   7   5      385.47      352.50     38.33 o
 -19   7   5      496.71      434.74     38.09 o
 -17   7   5       83.04       61.70     26.98 o
 -15   7   5        2.30       -1.62     11.79 o
 -13   7   5     3186.12     3198.44     64.51 o
 -11   7   5     2340.29     2366.52     29.02 o
  -9   7   5     2939.84     3093.73     40.41 o
  -7   7   5       13.82        2.04      8.60 o
  -5   7   5     2319.57     2665.64     30.12 o
  -3   7   5     1973.60     2011.58     21.24 o
  -1   7   5      924.63     1088.76     17.28 o
   1   7   5     1966.17     1906.49     24.13 o
   3   7   5     4461.81     4689.03     34.95 o
   5   7   5      334.01      301.02     14.06 o
   7   7   5     1159.50     1034.96     22.87 o
   9   7   5        2.03       -2.60     14.97 o
  11   7   5      279.25      249.84     24.57 o
  13   7   5      171.49      166.67     22.84 o
 -20   8   5      142.62      164.55     32.10 o
 -18   8   5      330.23      310.43     37.11 o
 -16   8   5       24.95        3.74     27.89 o
 -14   8   5       28.26       29.70      9.32 o
 -12   8   5       16.26       20.37      6.84 o
 -10   8   5       19.08        5.29     10.61 o
  -8   8   5      215.83      228.22     16.75 o
  -6   8   5       76.00       52.85      9.44 o
  -4   8   5        1.57        3.98      4.59 o
  -2   8   5      429.60      463.71     12.36 o
   0   8   5      995.37     1114.93     20.12 o
   2   8   5      921.57     1073.79     20.74 o
   4   8   5     2937.90     2736.47     32.07 o
   6   8   5       70.46       56.47     12.67 o
   8   8   5      291.43      253.39     22.55 o
  10   8   5       17.39        2.41     15.42 o
  12   8   5        0.19       -1.10     20.85 o
  14   8   5       27.93       44.81     41.78 o
 -19   9   5       10.80       15.78     26.44 o
 -17   9   5      261.08      233.90     34.67 o
 -15   9   5      547.96      499.61     38.03 o
 -13   9   5     4304.48     4193.48     47.19 o
 -11   9   5     1680.32     1744.35     33.13 o
  -9   9   5      819.90      922.61     46.59 o
  -7   9   5      704.03      665.39     28.38 o
  -5   9   5       41.24       41.42     12.53 o
  -3   9   5      347.05      294.71     11.70 o
  -1   9   5     1824.22     1805.39     34.91 o
   1   9   5      643.91      576.74     18.70 o
   3   9   5     9437.38     9629.00     64.32 o
   5   9   5      926.79      894.14     24.43 o
   7   9   5      140.88       99.30     18.03 o
   9   9   5       65.19       51.77     18.66 o
  11   9   5       64.70       42.53     21.02 o
  13   9   5      276.10      359.02     48.23 o
 -18  10   5      131.22      128.41     28.67 o
 -16  10   5      317.56      287.89     35.85 o
 -14  10   5     1210.61     1194.21     53.31 o
 -12  10   5     4153.60     4225.16     53.72 o
 -10  10   5      233.47      227.84     17.49 o
  -8  10   5        1.17       -3.56     16.73 o
  -6  10   5      943.27     1011.65     33.44 o
  -4  10   5      131.15      153.07     10.53 o
  -2  10   5     1417.62     1330.10     24.03 o
   0  10   5      804.57      810.77     21.09 o
   2  10   5      516.27      503.40     16.90 o
   4  10   5     3480.40     3424.57     42.58 o
   6  10   5      365.29      329.62     21.66 o
   8  10   5      238.14      248.06     24.05 o
  10  10   5       26.87       27.51     16.85 o
  12  10   5       45.48       13.73     39.02 o
 -17  11   5      175.28      160.34     32.53 o
 -15  11   5       64.13       92.05     29.44 o
 -13  11   5       29.39       31.13     31.07 o
 -11  11   5      126.70      172.19     40.35 o
  -9  11   5     1474.26     1462.41     37.18 o
  -7  11   5     3705.08     3862.85     68.53 o
  -5  11   5      142.31      147.31     21.75 o
  -3  11   5      179.93      198.36     13.74 o
  -1  11   5      371.86      350.89     18.19 o
   1  11   5     1306.01     1223.79     38.51 o
   3  11   5      172.97      133.71     16.44 o
   5  11   5      202.25      162.50     16.05 o
   7  11   5      235.87      239.04     22.44 o
   9  11   5      851.41      950.00     46.49 o
  11  11   5      333.66      333.56     35.28 o
 -16  12   5      227.25      206.02     33.48 o
 -14  12   5       19.54       -7.45     25.75 o
 -12  12   5      332.49      266.89     42.61 o
 -10  12   5      166.27      191.70     23.73 o
  -8  12   5      959.18     1035.76     31.65 o
  -6  12   5     1379.41     1536.82     44.44 o
  -4  12   5     7496.08     7315.50    144.72 o
  -2  12   5     1887.11     1904.11     34.32 o
   0  12   5        1.93       -4.93     10.06 o
   2  12   5       43.56       26.40     11.79 o
   4  12   5       23.94       17.72     13.23 o
   6  12   5      533.01      475.73     30.00 o
   8  12   5     1163.56     1217.45     39.02 o
  10  12   5      688.29      794.28     56.03 o
 -15  13   5       36.15       37.71     28.55 o
 -13  13   5      164.14      135.78     31.52 o
 -11  13   5      142.78      153.60     27.89 o
  -9  13   5      410.15      415.83     30.22 o
  -7  13   5      453.54      478.42     30.41 o
  -5  13   5     2429.49     2463.65     55.22 o
  -3  13   5       20.03       32.83     19.92 o
  -1  13   5       15.22       18.70     15.81 o
   1  13   5      255.19      249.62     17.59 o
   3  13   5        8.59        9.41     12.69 o
   5  13   5        1.81        4.45     15.13 o
   7  13   5       82.57       94.07     19.73 o
   9  13   5       97.70      100.76     27.01 o
 -14  14   5       70.57       80.96     26.74 o
 -12  14   5      974.13      916.64    113.89 o
 -10  14   5       73.17       51.72     24.34 o
  -8  14   5       70.89       45.52     20.99 o
  -6  14   5     1076.76     1083.99     40.84 o
  -4  14   5      452.72      362.07     28.63 o
  -2  14   5      169.44      170.62     20.81 o
   0  14   5      235.85      220.13     21.97 o
   2  14   5      238.81      237.52     18.39 o
   4  14   5      557.97      579.71     25.92 o
   6  14   5       39.78       27.84     21.48 o
   8  14   5      195.79      230.57     27.20 o
 -13  15   5      137.24      130.76     55.10 o
 -11  15   5      800.80      821.28     49.05 o
  -9  15   5      309.67      278.98     27.60 o
  -7  15   5        6.03        9.56     18.16 o
  -5  15   5      421.70      386.14     27.84 o
  -3  15   5      243.94      252.65     24.01 o
  -1  15   5       42.69       30.75     18.55 o
   1  15   5       38.63       20.04     17.64 o
   3  15   5      462.51      460.85     33.73 o
   5  15   5      152.99      154.44     21.37 o
   7  15   5      552.55      600.15     60.87 o
 -12  16   5      137.17      128.86     50.84 o
 -10  16   5        0.98      -23.88     23.88 o
  -8  16   5      112.95      123.21     23.29 o
  -6  16   5        0.26      -16.97     25.64 o
  -4  16   5        9.33        2.70     19.00 o
  -2  16   5       19.47        5.75     19.10 o
   0  16   5      212.05      174.69     29.11 o
   2  16   5      103.95       72.47     21.80 o
   4  16   5       15.63        0.31     21.29 o
  -9  17   5      310.62      334.22     49.79 o
  -7  17   5        9.50       14.08     32.95 o
  -5  17   5        0.67        6.62     24.26 o
  -3  17   5       92.18       63.44     24.74 o
  -1  17   5      177.66      214.89     26.63 o
   1  17   5      260.95      247.63     28.18 o
   3  17   5      780.80      875.26     69.69 o
  -8  18   5        0.76        6.27     42.39 o
  -6  18   5        3.97       58.60     40.14 o
  -4  18   5       19.23      -12.23     38.50 o
 -24   0   6        2.14       20.54     40.13 o
 -22   0   6        7.91       -4.32     32.53 o
 -20   0   6      140.32      132.55     35.43 o
 -18   0   6     3006.74     2859.51     45.33 o
 -16   0   6     1800.40     1796.07     27.73 o
 -14   0   6     1953.36     2124.88     28.52 o
 -12   0   6     2091.33     1922.58     72.57 o
 -10   0   6      907.03      830.78     42.20 o
  -8   0   6     5551.02     6210.31     43.23 o
  -6   0   6     1142.18     1128.52     48.06 o
  -4   0   6      538.97      767.40     20.67 o
  -2   0   6    13544.77    13048.63    172.12 o
   0   0   6    12415.00    13193.86    151.01 o
   2   0   6     7332.64     7220.29    127.67 o
   4   0   6      130.26       79.09     19.45 o
   6   0   6      425.57      503.66     43.36 o
   8   0   6       51.44       53.08     31.28 o
  10   0   6      525.85      596.06     57.61 o
  12   0   6     1758.60     1749.53     90.88 o
 -25   1   6        6.93        6.20     46.44 o
 -23   1   6       76.41       63.53     25.69 o
 -21   1   6       60.34       42.50     22.88 o
 -19   1   6      184.46      180.22     16.80 o
 -17   1   6     1482.96     1333.83     17.29 o
 -15   1   6     1912.14     1757.58     54.78 o
 -13   1   6     1306.30     1261.41     30.00 o
 -11   1   6       52.28       42.67      5.70 o
  -9   1   6      225.35      222.51      7.14 o
  -7   1   6     3529.87     3786.66     24.88 o
  -5   1   6        2.10       -1.44      6.89 o
  -3   1   6     5128.77     5500.85     36.75 o
  -1   1   6     4233.90     3613.45     62.50 o
   1   1   6     3906.78     3758.70     44.33 o
   3   1   6      906.35      795.50     21.26 o
   5   1   6       44.19       22.18     15.84 o
   7   1   6     1256.25     1234.54     18.56 o
   9   1   6       24.68       14.63     22.58 o
  11   1   6      104.63      149.96     27.68 o
  13   1   6      588.08      698.77     44.12 o
 -24   2   6      287.08      270.90     36.73 o
 -22   2   6      350.07      343.20     28.26 o
 -20   2   6      339.00      340.78     30.31 o
 -18   2   6       53.85       50.37     15.02 o
 -16   2   6      133.81      130.06     12.97 o
 -14   2   6      310.60      220.06     14.29 o
 -12   2   6     1824.59     1750.17     26.20 o
 -10   2   6     4164.57     3968.18     40.73 o
  -8   2   6     7525.10     7657.31     56.12 o
  -6   2   6     1113.36      859.65     13.83 o
  -4   2   6       86.35       57.64      6.94 o
  -2   2   6     1649.49     1814.19     17.95 o
   0   2   6       21.90       10.30      7.52 o
   2   2   6      825.54      692.94     11.50 o
   4   2   6     2460.64     2589.59     34.82 o
   6   2   6      382.31      381.91     25.10 o
   8   2   6     1724.08     1690.18     28.79 o
  10   2   6      578.81      542.36     37.99 o
  12   2   6       52.46       19.61     28.63 o
  14   2   6       20.58      -41.11     41.11 o
 -23   3   6      183.71      200.93     24.78 o
 -21   3   6      190.15      194.39     23.98 o
 -19   3   6      500.70      453.65     22.30 o
 -17   3   6     2441.29     2204.06     42.24 o
 -15   3   6       12.97       31.67     10.03 o
 -13   3   6      386.67      363.85     14.63 o
 -11   3   6     2257.40     2158.48     24.50 o
  -9   3   6     2714.48     2401.71     39.73 o
  -7   3   6     2553.07     2762.34     30.58 o
  -5   3   6     4877.64     4878.55     37.74 o
  -3   3   6     3796.37     4239.81     35.55 o
  -1   3   6      183.55      183.47      6.70 o
   1   3   6      263.99      286.79      9.61 o
   3   3   6     1393.06     1231.46     18.20 o
   5   3   6     4055.78     4270.74     45.04 o
   7   3   6      872.98      823.84     24.98 o
   9   3   6      749.25      709.03     33.62 o
  11   3   6      252.85      204.87     30.49 o
  13   3   6       76.57       18.22     45.21 o
 -22   4   6       10.49        2.65     20.67 o
 -20   4   6        0.02        2.76     14.32 o
 -18   4   6       28.79       68.28     19.16 o
 -16   4   6      342.76      395.09     16.09 o
 -14   4   6        8.43        2.73      9.17 o
 -12   4   6       33.01       26.40      7.40 o
 -10   4   6        2.83        5.60      6.17 o
  -8   4   6        4.44        8.94      6.17 o
  -6   4   6       53.17       46.24      9.70 o
  -4   4   6       54.41       47.15      8.18 o
  -2   4   6       21.66       23.93      5.21 o
   0   4   6      200.40      162.64      7.50 o
   2   4   6        1.41       -5.55      7.14 o
   4   4   6      824.41      798.50     27.77 o
   6   4   6      139.32      134.06     14.97 o
   8   4   6        7.63       11.30     12.16 o
  10   4   6       58.33       42.39     21.36 o
  12   4   6       71.36       57.57     27.56 o
 -21   5   6      350.56      367.73     36.82 o
 -19   5   6      255.67      272.77     22.37 o
 -17   5   6     2124.29     2046.96     35.37 o
 -15   5   6       80.28       80.29     11.75 o
 -13   5   6      237.62      194.22     10.81 o
 -11   5   6     2726.84     2831.63     49.68 o
  -9   5   6     2309.70     2319.46     24.64 o
  -7   5   6     7347.14     7209.28     38.55 o
  -5   5   6     1859.91     1596.46     20.58 o
  -3   5   6     1489.73     1534.67     20.02 o
  -1   5   6      691.67      677.77     12.13 o
   1   5   6      196.08      237.82      7.93 o
   3   5   6      938.94     1060.68     16.17 o
   5   5   6     1393.16     1461.78     42.94 o
   7   5   6     2704.53     2580.56     54.02 o
   9   5   6     1275.16     1216.78     42.57 o
  11   5   6      138.95      141.00     27.32 o
  13   5   6       42.32       33.33     37.51 o
 -22   6   6      527.72      575.89     43.50 o
 -20   6   6      327.38      328.87     34.45 o
 -18   6   6       14.04       14.60     27.49 o
 -16   6   6      948.53      982.28     29.27 o
 -14   6   6      417.24      459.91     13.86 o
 -12   6   6     1453.22     1541.95     23.34 o
 -10   6   6     2742.61     2922.53     42.94 o
  -8   6   6      604.03      651.62     14.76 o
  -6   6   6     3801.15     3934.84     30.51 o
  -4   6   6     1595.45     1665.46     18.74 o
  -2   6   6       30.09       30.72      6.14 o
   0   6   6     1275.04     1191.06     25.91 o
   2   6   6       14.22       14.70      7.06 o
   4   6   6      972.88     1118.39     22.52 o
   6   6   6     3550.25     3515.93     50.08 o
   8   6   6      796.29      799.56     27.66 o
  10   6   6       27.72       36.41     18.95 o
  12   6   6       20.64       17.53     24.33 o
 -21   7   6        2.04        8.47     27.73 o
 -19   7   6       97.43      105.67     29.20 o
 -17   7   6     1780.68     1829.40     94.64 o
 -15   7   6      873.73      926.12     63.54 o
 -13   7   6      173.80      192.38     35.13 o
 -11   7   6       12.37       26.83      3.96 o
  -9   7   6      814.39      819.37     23.40 o
  -7   7   6      229.38      194.09     14.79 o
  -5   7   6      796.13      803.35     12.69 o
  -3   7   6      425.59      357.09     10.61 o
  -1   7   6     4637.99     4875.28     38.42 o
   1   7   6     1767.31     1807.32     22.50 o
   3   7   6      104.63      106.69      8.90 o
   5   7   6      776.27      785.60     25.97 o
   7   7   6       16.06        1.39     14.02 o
   9   7   6       24.01        8.83     18.80 o
  11   7   6      102.12      103.70     22.11 o
  13   7   6      665.36      732.59     65.70 o
 -20   8   6      102.58      132.17     30.42 o
 -18   8   6      820.95      866.01     49.20 o
 -16   8   6     1446.16     1585.58     59.83 o
 -14   8   6     2047.11     2258.74     87.20 o
 -12   8   6     1227.77     1145.80     36.92 o
 -10   8   6      483.64      507.89     21.00 o
  -8   8   6      416.43      467.59     30.53 o
  -6   8   6      830.86      836.07     24.62 o
  -4   8   6      179.51      228.98      9.83 o
  -2   8   6     6122.48     5998.40     43.08 o
   0   8   6     4254.92     4420.97     36.00 o
   2   8   6     2150.13     2331.12     34.20 o
   4   8   6      511.65      552.86     18.24 o
   6   8   6       16.21       15.58     15.80 o
   8   8   6      106.26      100.33     15.69 o
  10   8   6      120.13      167.61     22.14 o
  12   8   6      613.34      609.74     58.08 o
 -19   9   6       67.04       84.09     36.74 o
 -17   9   6      191.94      225.08     49.99 o
 -15   9   6      923.19      856.64     45.76 o
 -13   9   6      671.41      657.15     14.11 o
 -11   9   6        8.43        8.74      9.45 o
  -9   9   6      369.58      311.82     27.66 o
  -7   9   6     1691.13     1631.72     39.79 o
  -5   9   6      909.48      877.88     14.88 o
  -3   9   6     6115.45     6197.99     53.58 o
  -1   9   6      786.79      760.41     20.62 o
   1   9   6      376.06      444.51     16.53 o
   3   9   6      575.68      616.65     19.50 o
   5   9   6       14.84       -1.85     16.33 o
   7   9   6      702.34      678.50     31.36 o
   9   9   6       37.29       16.47     20.16 o
  11   9   6       11.51       19.75     28.24 o
 -18  10   6       59.53       45.81     27.88 o
 -16  10   6       43.28       60.43     30.66 o
 -14  10   6       67.06       59.09     24.47 o
 -12  10   6      853.59      787.61     24.53 o
 -10  10   6     1253.32     1305.26     33.23 o
  -8  10   6     1393.88     1330.10     88.89 o
  -6  10   6       27.08       10.58     17.84 o
  -4  10   6       56.43       55.89      9.96 o
  -2  10   6     2245.15     2278.11     30.15 o
   0  10   6       14.98        2.25     10.49 o
   2  10   6     1376.55     1388.62     34.11 o
   4  10   6      930.30      859.99     27.12 o
   6  10   6        2.52      -16.99     18.16 o
   8  10   6      394.77      413.73     27.70 o
  10  10   6      216.30      268.66     34.79 o
 -17  11   6      108.91       91.97     29.41 o
 -15  11   6      243.13      264.01     37.97 o
 -13  11   6       62.78       51.47     25.23 o
 -11  11   6      754.33      771.12     79.03 o
  -9  11   6        4.39       12.93     15.64 o
  -7  11   6      619.58      648.92     30.81 o
  -5  11   6     2083.27     2096.89     48.23 o
  -3  11   6     2149.81     2300.97     37.10 o
  -1  11   6       28.54       28.15     10.67 o
   1  11   6       55.17       25.15     13.01 o
   3  11   6       81.77      102.55     15.91 o
   5  11   6     2274.65     2224.12     54.30 o
   7  11   6       27.47       26.57     19.05 o
   9  11   6      190.40      254.24     48.53 o
 -16  12   6       34.30       53.02     29.35 o
 -14  12   6       11.18       17.23     38.99 o
 -12  12   6       17.05       -3.24     24.78 o
 -10  12   6       12.72        1.76     24.66 o
  -8  12   6      192.23      188.01     19.30 o
  -6  12   6       11.14        6.73     20.67 o
  -4  12   6        6.37       12.18     17.48 o
  -2  12   6        0.13       -0.34     16.59 o
   0  12   6      111.51      101.87     15.21 o
   2  12   6        9.81       11.84     15.48 o
   4  12   6      532.27      506.26     25.33 o
   6  12   6        3.27       26.09     20.45 o
   8  12   6        0.64      -12.04     24.64 o
  10  12   6       55.55      123.05     52.39 o
 -15  13   6        2.63        0.55     26.74 o
 -13  13   6      103.24       88.07     34.82 o
 -11  13   6      954.05     1020.14     49.82 o
  -9  13   6      385.89      446.34     36.70 o
  -7  13   6     2497.61     2683.03     59.01 o
  -5  13   6      712.17      779.75     34.50 o
  -3  13   6      181.23      227.69     22.07 o
  -1  13   6        6.51        3.19     15.39 o
   1  13   6       18.12       14.66     15.32 o
   3  13   6       28.92       44.89     17.94 o
   5  13   6     1486.11     1476.02     53.25 o
   7  13   6      765.10      875.18     47.61 o
 -14  14   6        6.92      -29.59     29.59 o
 -12  14   6      418.75      463.93     39.40 o
 -10  14   6      867.02      928.24     50.44 o
  -8  14   6       93.02       78.13     20.31 o
  -6  14   6      670.85      690.86     40.79 o
  -4  14   6       74.17       87.47     18.89 o
  -2  14   6        1.62        7.12     16.08 o
   0  14   6      217.99      225.24     22.91 o
   2  14   6       49.62       16.73     17.50 o
   4  14   6      211.59      263.84     24.56 o
   6  14   6      938.06      994.62     72.86 o
 -13  15   6      290.47      246.11     49.44 o
 -11  15   6        2.10        5.35     27.07 o
  -9  15   6      476.06      438.73     36.34 o
  -7  15   6      168.14      173.64     24.28 o
  -5  15   6        5.54       14.38     17.29 o
  -3  15   6      499.00      482.60     29.63 o
  -1  15   6      412.90      439.49     33.90 o
   1  15   6      346.54      363.89     28.36 o
   3  15   6        3.93      -20.31     20.31 o
   5  15   6       78.31       54.47     28.94 o
 -10  16   6      281.36      248.32     47.72 o
  -8  16   6      524.73      436.57     36.37 o
  -6  16   6       80.31      101.78     22.50 o
  -4  16   6      314.82      302.34     29.00 o
  -2  16   6      616.66      572.28     33.54 o
   0  16   6      624.73      714.60     36.30 o
   2  16   6      299.04      299.90     27.53 o
   4  16   6      323.59      260.89     39.62 o
  -9  17   6      100.33       60.90     38.07 o
  -7  17   6      118.28      144.65     41.33 o
  -5  17   6       89.43       91.38     27.10 o
  -3  17   6      206.68      227.16     31.02 o
  -1  17   6      137.34      145.35     27.66 o
   1  17   6       26.34       18.56     30.44 o
  -6  18   6        5.73       14.20     43.36 o
  -4  18   6      108.69      141.17     42.95 o
 -25   1   7       25.55      -29.49     32.08 o
 -23   1   7      111.02      138.39     28.25 o
 -21   1   7       63.70      101.39     23.67 o
 -19   1   7      658.94      710.04     35.40 o
 -17   1   7      827.62      917.77     24.45 o
 -15   1   7     2173.76     1970.16     54.23 o
 -13   1   7      640.76      773.00     15.44 o
 -11   1   7     1421.19     1431.85     26.55 o
  -9   1   7      276.84      316.12      9.35 o
  -7   1   7     2478.24     2529.32     31.82 o
  -5   1   7      538.47      791.94     15.60 o
  -3   1   7     8578.83     9012.33     62.53 o
  -1   1   7     5437.79     5371.11     60.11 o
   1   1   7      709.37      734.91     23.66 o
   3   1   7      112.43      129.41     16.25 o
   5   1   7       99.14      117.44     20.31 o
   7   1   7      206.09      231.05     34.27 o
   9   1   7      868.25      873.20     92.33 o
  11   1   7      742.02      698.01     47.20 o
 -24   2   7        0.92       -4.27     26.98 o
 -22   2   7      153.96      126.41     20.23 o
 -20   2   7      487.39      488.89     33.68 o
 -18   2   7     2592.31     2646.48     69.57 o
 -16   2   7     2555.24     2480.45     34.61 o
 -14   2   7      615.01      556.17     19.71 o
 -12   2   7       87.66      112.88      9.71 o
 -10   2   7      196.66      196.11      7.66 o
  -8   2   7      139.98      155.71      7.62 o
  -6   2   7     5104.30     5459.50     62.74 o
  -4   2   7     7173.74     6975.19     80.53 o
  -2   2   7     4170.80     4011.96     38.05 o
   0   2   7     1071.40     1012.96     20.88 o
   2   2   7        6.52       -3.82     14.91 o
   4   2   7        7.18       17.16     18.55 o
   6   2   7       75.34       35.39     17.28 o
   8   2   7      482.46      497.18     30.58 o
  10   2   7      629.22      671.46     47.73 o
  12   2   7      578.35      654.45     64.75 o
 -23   3   7       63.04       50.63     21.26 o
 -21   3   7       37.75       63.84     19.44 o
 -19   3   7       57.05       44.08     18.50 o
 -17   3   7        8.13       14.36     11.87 o
 -15   3   7      676.81      818.68     24.11 o
 -13   3   7      101.38       69.29     15.84 o
 -11   3   7     3210.95     3252.58     39.56 o
  -9   3   7     3282.04     3042.79     41.46 o
  -7   3   7     2520.05     2849.39     29.25 o
  -5   3   7      800.19      827.15     21.81 o
  -3   3   7     4019.53     3994.99     33.18 o
  -1   3   7       18.21        9.50      3.83 o
   1   3   7     1526.09     1711.02     27.01 o
   3   3   7     2997.83     3036.79     42.04 o
   5   3   7      783.09      709.42     20.48 o
   7   3   7        0.74       -8.88     18.26 o
   9   3   7      139.04      143.30     24.01 o
  11   3   7      108.68       65.06     29.06 o
 -22   4   7      227.31      222.17     23.83 o
 -20   4   7       11.84       19.25     17.07 o
 -18   4   7      572.87      558.14     22.14 o
 -16   4   7      104.49      111.53     13.07 o
 -14   4   7       15.06        9.90      9.47 o
 -12   4   7     6396.97     6647.08    101.30 o
 -10   4   7     5875.72     5995.82    108.77 o
  -8   4   7     6383.69     6196.46     49.62 o
  -6   4   7      370.38      410.31     13.65 o
  -4   4   7       41.85       38.59     13.17 o
  -2   4   7        2.01       -5.51      5.51 o
   0   4   7     1230.63     1217.18     28.66 o
   2   4   7     2723.63     2772.27     37.22 o
   4   4   7     5533.67     5397.01     62.94 o
   6   4   7     1651.29     1568.06     31.10 o
   8   4   7      384.48      347.11     28.04 o
  10   4   7        6.36        8.67     24.99 o
 -23   5   7       50.38       49.73     44.13 o
 -21   5   7       10.12       16.69     17.19 o
 -19   5   7      395.44      367.21     24.28 o
 -17   5   7       17.18        7.07     16.58 o
 -15   5   7        0.19       -2.13      7.73 o
 -13   5   7     1243.05     1407.11     25.83 o
 -11   5   7     1875.73     1906.48     27.70 o
  -9   5   7     2007.76     1879.83     20.24 o
  -7   5   7      270.84      236.44     11.36 o
  -5   5   7      114.36      100.90      7.31 o
  -3   5   7     1443.82     1507.82     21.43 o
  -1   5   7       36.05       45.06      7.93 o
   1   5   7       66.18       79.21      6.68 o
   3   5   7     1089.08     1057.75     25.08 o
   5   5   7     1977.08     1856.10     36.56 o
   7   5   7     1458.08     1396.18     44.98 o
   9   5   7      482.06      479.54     31.83 o
  11   5   7       36.15        4.55     24.49 o
 -22   6   7       81.65       57.35     29.38 o
 -20   6   7      315.21      369.64     35.73 o
 -18   6   7     1341.51     1306.35     56.11 o
 -16   6   7      838.12      875.09     31.56 o
 -14   6   7       32.00       12.98      8.67 o
 -12   6   7       15.91       14.41      6.86 o
 -10   6   7      375.39      350.95      8.80 o
  -8   6   7      565.76      675.73     10.59 o
  -6   6   7     4178.02     4311.30     29.85 o
  -4   6   7     2366.19     2611.49     26.00 o
  -2   6   7      171.70      247.14     10.99 o
   0   6   7     1335.47     1383.67     29.82 o
   2   6   7       20.02        4.23     16.30 o
   4   6   7       38.69       54.83     16.59 o
   6   6   7      582.96      573.95     23.48 o
   8   6   7      233.46      252.02     27.12 o
  10   6   7      215.80      217.29     27.11 o
  12   6   7      311.92      348.68     56.39 o
 -21   7   7      204.28      206.60     34.10 o
 -19   7   7      165.84      170.28     59.46 o
 -17   7   7      420.39      471.01     40.43 o
 -15   7   7      493.97      471.55     37.28 o
 -13   7   7      735.58      753.51     39.82 o
 -11   7   7     1575.04     1469.93     25.91 o
  -9   7   7      739.51      721.64     22.46 o
  -7   7   7      610.75      568.84      9.52 o
  -5   7   7      260.99      246.36     10.45 o
  -3   7   7      394.43      385.99     13.70 o
  -1   7   7     4845.10     4834.71     44.52 o
   1   7   7       31.51       23.45      7.50 o
   3   7   7     1450.73     1416.66     32.68 o
   5   7   7      238.52      247.51     17.32 o
   7   7   7      183.49      172.10     23.45 o
   9   7   7       56.56       30.57     21.60 o
  11   7   7      237.61      186.69     48.08 o
 -20   8   7        1.77        2.50     28.27 o
 -18   8   7        5.07       -8.31     24.57 o
 -16   8   7      121.14      116.79     29.21 o
 -14   8   7        4.39        2.13     20.75 o
 -12   8   7       71.04       51.87      4.48 o
 -10   8   7        0.04       -4.81      9.75 o
  -8   8   7      132.83      175.71     16.31 o
  -6   8   7     1536.81     1517.45     19.66 o
  -4   8   7     1441.05     1432.78     21.38 o
  -2   8   7       49.21       64.90     11.28 o
   0   8   7      482.56      471.18     14.41 o
   2   8   7       59.91       44.22      8.36 o
   4   8   7       21.05       16.97     24.30 o
   6   8   7        1.70        1.89     15.45 o
   8   8   7       60.76       73.13     21.67 o
  10   8   7       86.61      127.00     33.55 o
 -19   9   7      461.74      463.94     40.18 o
 -17   9   7      503.34      528.48     42.96 o
 -15   9   7      873.64      795.44     44.74 o
 -13   9   7      411.27      401.26     20.06 o
 -11   9   7      169.49      138.36     12.82 o
  -9   9   7       16.06       13.85     10.42 o
  -7   9   7        5.84        0.42     11.75 o
  -5   9   7     2763.90     3045.55     39.06 o
  -3   9   7     4826.19     4945.20     49.61 o
  -1   9   7     3474.82     3366.64     49.62 o
   1   9   7        2.85        1.29      9.52 o
   3   9   7        9.04       -1.40     10.52 o
   5   9   7        2.72        7.99     16.17 o
   7   9   7      237.92      241.35     33.21 o
   9   9   7      474.87      494.83     42.10 o
  11   9   7      491.55      499.58     63.96 o
 -18  10   7      455.51      484.99     42.94 o
 -16  10   7      362.31      330.50     36.21 o
 -14  10   7        6.63      -13.77     25.31 o
 -12  10   7        0.27        4.82      9.75 o
 -10  10   7        3.11       -4.28     15.41 o
  -8  10   7       23.39        9.34     15.76 o
  -6  10   7      459.68      407.18     26.62 o
  -4  10   7     5012.11     5143.31     42.03 o
  -2  10   7     1237.76     1260.31     22.12 o
   0  10   7       34.06       19.45      9.47 o
   2  10   7      210.19      231.04     17.24 o
   4  10   7       45.16       31.23     17.77 o
   6  10   7        0.65        1.50     20.09 o
   8  10   7      137.26       78.46     30.28 o
  10  10   7      265.54      181.24     51.48 o
 -17  11   7       12.51      -26.24     26.24 o
 -15  11   7      117.43       91.26     28.12 o
 -13  11   7      266.44      282.55     51.35 o
 -11  11   7      686.58      649.52     28.50 o
  -9  11   7      767.70      825.08     37.47 o
  -7  11   7        1.35       -1.95     18.58 o
  -5  11   7       14.68        4.74     17.90 o
  -3  11   7       64.63      101.69     16.11 o
  -1  11   7        0.56        5.50     12.30 o
   1  11   7      558.52      579.72     24.65 o
   3  11   7     1120.10     1164.08     35.85 o
   5  11   7      156.95      171.31     24.09 o
   7  11   7        1.05      -19.19     37.48 o
   9  11   7       56.30       16.58     53.99 o
 -16  12   7       65.73       38.19     28.06 o
 -14  12   7      117.44      101.98     24.67 o
 -12  12   7     1891.55     1896.67     64.31 o
 -10  12   7     1520.01     1539.46     56.14 o
  -8  12   7     1142.84     1265.49     50.21 o
  -6  12   7      155.68      149.05     21.83 o
  -4  12   7       11.19        5.22     15.48 o
  -2  12   7       33.44        8.90     15.32 o
   0  12   7      130.23      126.06     14.65 o
   2  12   7      120.29      138.66     17.29 o
   4  12   7     2964.79     2801.04     63.49 o
   6  12   7      545.26      561.01     66.24 o
 -15  13   7        4.41      -27.52     27.52 o
 -13  13   7      100.39       94.56     29.66 o
 -11  13   7      441.97      459.21     45.87 o
  -9  13   7      176.91      202.29     30.12 o
  -7  13   7       14.67      -10.59     19.63 o
  -5  13   7       14.65        6.37     16.16 o
  -3  13   7       62.08       73.55     17.93 o
  -1  13   7       56.55       48.96     16.26 o
   1  13   7       25.93       18.70     14.13 o
   3  13   7       24.22        9.84     21.49 o
   5  13   7      682.22      733.16     61.53 o
 -14  14   7       64.96       79.09     26.61 o
 -12  14   7      263.41      273.86     76.28 o
 -10  14   7       33.58       16.50     26.60 o
  -8  14   7      136.84      118.45     22.37 o
  -6  14   7      313.95      281.64     26.23 o
  -4  14   7      473.98      474.71     29.85 o
  -2  14   7       94.79       57.21     17.72 o
   0  14   7      236.68      236.28     23.91 o
   2  14   7        8.94      -10.57     17.88 o
   4  14   7      168.38      139.88     42.97 o
 -11  15   7      462.23      454.87     75.74 o
  -9  15   7        9.97        6.39     24.77 o
  -7  15   7       10.32       10.85     18.60 o
  -5  15   7      120.74      129.61     22.10 o
  -3  15   7      111.34      104.07     22.04 o
  -1  15   7      510.83      588.96     49.75 o
   1  15   7      199.12      180.64     30.18 o
   3  15   7      172.67      169.68     30.30 o
 -10  16   7      150.18      163.16     45.33 o
  -8  16   7       36.12        6.42     25.88 o
  -6  16   7      286.93      264.21     32.55 o
  -4  16   7        0.50        2.37     21.80 o
  -2  16   7        7.15       18.06     21.71 o
   0  16   7       22.81       30.06     38.54 o
   2  16   7       42.27       -8.05     38.99 o
  -5  17   7      743.72      749.13     94.43 o
  -3  17   7      677.41      657.99     41.63 o
  -1  17   7      367.48      309.69     42.44 o
 -24   0   8       66.22       92.30     40.72 o
 -22   0   8      358.12      416.81     45.63 o
 -20   0   8     1021.82      923.71     58.26 o
 -18   0   8      751.91      611.13     45.26 o
 -16   0   8     4225.10     3647.72    133.19 o
 -14   0   8        2.21        2.82      9.58 o
 -12   0   8     2952.75     2579.63     47.54 o
 -10   0   8     2586.49     2532.92     46.38 o
  -8   0   8     4622.06     4222.38     53.78 o
  -6   0   8    10316.81     9886.91     75.36 o
  -4   0   8     3204.21     3065.08     35.29 o
  -2   0   8     2311.28     2494.28     27.64 o
   0   0   8       24.73      -14.22     21.44 o
   2   0   8       27.65      -10.39     22.78 o
   4   0   8      246.32      193.94     26.39 o
   6   0   8      685.37      701.03     58.41 o
   8   0   8     1287.06     1271.97     77.54 o
  10   0   8     1753.54     2017.02    100.83 o
 -25   1   8       41.65       30.06     31.10 o
 -23   1   8      125.69      124.35     24.30 o
 -21   1   8      650.90      647.73     47.62 o
 -19   1   8      395.45      390.90     50.11 o
 -17   1   8      334.30      325.43     15.91 o
 -15   1   8     1466.84     1460.56     21.12 o
 -13   1   8      735.37      713.68     13.29 o
 -11   1   8      169.38      185.41      8.46 o
  -9   1   8     1104.86     1132.15     17.43 o
  -7   1   8     6637.40     6665.56     45.76 o
  -5   1   8      985.33      927.80     17.94 o
  -3   1   8        0.95        3.16      4.68 o
  -1   1   8       44.69       50.78      6.10 o
   1   1   8      470.66      461.49     22.48 o
   3   1   8      169.83      136.11     20.15 o
   5   1   8       15.08        7.65     18.02 o
   7   1   8      640.09      640.75     41.01 o
   9   1   8      748.17      805.33     48.12 o
 -24   2   8        3.79        2.08     27.68 o
 -22   2   8        0.59       21.40     22.28 o
 -20   2   8       15.91        8.37     21.00 o
 -18   2   8      142.07      133.79     21.93 o
 -16   2   8     2149.55     2072.16     42.31 o
 -14   2   8     1279.27     1123.66     26.35 o
 -12   2   8     1305.29     1117.89     34.67 o
 -10   2   8     2149.43     2092.99     21.40 o
  -8   2   8       32.63       30.20      7.63 o
  -6   2   8      165.35      198.22     15.13 o
  -4   2   8      406.81      451.09     11.80 o
  -2   2   8     4184.78     4169.50     56.42 o
   0   2   8     2979.83     2727.80     55.60 o
   2   2   8     1712.92     1590.66     42.27 o
   4   2   8      731.43      704.99     39.59 o
   6   2   8        2.00       -9.65     19.31 o
   8   2   8        2.34        5.40     26.88 o
  10   2   8      119.93      113.08     31.33 o
 -23   3   8       29.65       16.49     20.77 o
 -21   3   8      301.81      294.40     25.21 o
 -19   3   8       83.52       72.79     20.57 o
 -17   3   8     1213.30     1234.69     26.31 o
 -15   3   8        4.61        1.10     11.82 o
 -13   3   8      457.75      463.66     24.19 o
 -11   3   8     3190.33     3121.49     34.52 o
  -9   3   8     1756.95     1783.58     30.03 o
  -7   3   8     1715.48     1762.49     26.82 o
  -5   3   8     1617.35     1629.92     26.69 o
  -3   3   8        5.02        6.39      6.66 o
  -1   3   8     1454.94     1471.55     26.33 o
   1   3   8     1063.13     1042.71     28.03 o
   3   3   8      645.16      620.57     30.89 o
   5   3   8      513.37      476.15     28.98 o
   7   3   8      486.68      497.11     32.25 o
   9   3   8      145.77      144.91     29.98 o
 -22   4   8        0.80       -3.12     18.92 o
 -20   4   8       21.07       13.81     16.46 o
 -18   4   8       31.42       16.05     16.90 o
 -16   4   8        4.38        4.06     14.40 o
 -14   4   8       59.11       57.86     14.83 o
 -12   4   8        0.06        5.89     10.02 o
 -10   4   8       14.30       23.77      7.28 o
  -8   4   8        4.31        0.72      6.99 o
  -6   4   8       72.40       65.59      8.99 o
  -4   4   8       87.44       58.22      9.65 o
  -2   4   8      100.94       69.11      7.75 o
   0   4   8       81.24       94.40     14.84 o
   2   4   8      115.19       93.12     13.85 o
   4   4   8      217.58      189.81     18.17 o
   6   4   8      171.16      135.35     23.60 o
   8   4   8      132.14      103.31     23.31 o
  10   4   8       39.54       17.68     37.26 o
 -23   5   8       22.26        1.49     39.99 o
 -21   5   8       47.37       32.37     23.22 o
 -19   5   8       20.69       28.82     14.53 o
 -17   5   8     1057.75     1057.31     35.10 o
 -15   5   8      594.12      604.64     20.41 o
 -13   5   8     1399.98     1320.75     36.59 o
 -11   5   8     1913.44     1898.30     21.58 o
  -9   5   8     1449.52     1379.42     25.35 o
  -7   5   8      136.53      121.03     10.18 o
  -5   5   8     1256.50     1266.45     25.67 o
  -3   5   8      351.89      354.00     14.79 o
  -1   5   8     2642.24     2401.49     30.46 o
   1   5   8     2926.14     2707.78     40.48 o
   3   5   8      811.43      801.17     25.94 o
   5   5   8     1078.56     1062.45     39.63 o
   7   5   8        1.06      -20.45     20.45 o
   9   5   8        6.51      -22.02     22.02 o
 -22   6   8        0.22      -18.16     27.81 o
 -20   6   8       31.33       -1.17     26.04 o
 -18   6   8       13.32       12.72     25.37 o
 -16   6   8     1130.45     1157.45     38.47 o
 -14   6   8     1513.86     1515.29     28.90 o
 -12   6   8     2799.71     2749.51     40.32 o
 -10   6   8      768.55      836.96     15.31 o
  -8   6   8      564.75      532.50     12.42 o
  -6   6   8     1162.52     1099.66     18.35 o
  -4   6   8      264.68      227.99     12.37 o
  -2   6   8     5961.71     6202.19     43.78 o
   0   6   8     1698.60     1653.80     25.18 o
   2   6   8      603.17      604.45     28.33 o
   4   6   8      440.19      452.74     21.52 o
   6   6   8      209.35      228.86     26.18 o
   8   6   8       79.67       64.38     23.78 o
  10   6   8       44.89       32.51     50.59 o
 -21   7   8      227.17      233.49     35.56 o
 -19   7   8      282.60      252.00     31.11 o
 -17   7   8      507.55      505.00     39.39 o
 -15   7   8      331.64      322.70     33.84 o
 -13   7   8      161.82      201.87     27.81 o
 -11   7   8        4.87        6.62     15.64 o
  -9   7   8     1216.50     1063.02     26.76 o
  -7   7   8     2475.92     2480.37     28.58 o
  -5   7   8      692.00      626.06     16.51 o
  -3   7   8      181.86      193.96     12.50 o
  -1   7   8      481.19      449.49     15.34 o
   1   7   8       28.36       26.85      8.17 o
   3   7   8       56.09       55.12     12.82 o
   5   7   8      199.40      167.48     23.78 o
   7   7   8      202.11      231.01     26.69 o
   9   7   8      287.24      304.22     55.28 o
 -20   8   8      578.75      548.29     42.18 o
 -18   8   8      468.90      528.61     42.36 o
 -16   8   8      813.91      850.69     47.53 o
 -14   8   8       24.91       27.42     21.50 o
 -12   8   8      248.22      187.51      8.80 o
 -10   8   8      542.59      541.58     24.94 o
  -8   8   8     1069.35     1187.77     27.68 o
  -6   8   8     3015.11     3212.73     34.46 o
  -4   8   8     3537.30     3604.67     39.64 o
  -2   8   8     1705.12     1691.67     29.08 o
   0   8   8       32.21       13.37      9.74 o
   2   8   8       66.24       50.07     16.15 o
   4   8   8       18.56       -4.26     15.72 o
   6   8   8      873.41      922.54     41.30 o
   8   8   8      813.30      831.20     76.58 o
 -19   9   8      221.41      241.22     34.66 o
 -17   9   8        5.76      -12.11     25.02 o
 -15   9   8       70.04       59.07     45.54 o
 -13   9   8      130.29       96.88     26.18 o
 -11   9   8       16.97       16.25      8.16 o
  -9   9   8       95.49      126.72     14.26 o
  -7   9   8      442.86      488.40     15.20 o
  -5   9   8     1023.17     1079.13     21.40 o
  -3   9   8      392.32      344.09     15.91 o
  -1   9   8       27.39       25.59      8.66 o
   1   9   8      255.88      237.36     15.52 o
   3   9   8      216.67      189.51     21.23 o
   5   9   8       52.38       12.27     27.57 o
   7   9   8       34.79       27.18     28.18 o
   9   9   8      516.37      554.72     71.48 o
 -18  10   8       47.25       48.50     26.67 o
 -16  10   8      307.58      304.29     36.54 o
 -14  10   8      389.42      482.66     38.16 o
 -12  10   8      206.28      235.66     15.98 o
 -10  10   8      763.66      772.59     24.26 o
  -8  10   8       12.28        3.25     15.71 o
  -6  10   8      515.25      455.06     22.27 o
  -4  10   8      140.49      129.32     14.42 o
  -2  10   8       62.28       64.26     13.94 o
   0  10   8      543.76      626.86     26.53 o
   2  10   8      318.43      336.14     25.88 o
   4  10   8      334.40      314.27     27.72 o
   6  10   8       46.67       78.02     26.53 o
   8  10   8       15.67        4.00     53.65 o
 -17  11   8       65.49       55.22     30.14 o
 -15  11   8       25.87       34.03     24.40 o
 -13  11   8      233.59      263.44     33.53 o
 -11  11   8      702.20      755.29     28.20 o
  -9  11   8      769.10      821.60     38.59 o
  -7  11   8       81.91       80.72     16.50 o
  -5  11   8       61.95       66.01     15.10 o
  -3  11   8      858.54      928.73     26.60 o
  -1  11   8       25.28       17.46     13.60 o
   1  11   8      111.04      130.89     16.22 o
   3  11   8      148.56      184.43     23.98 o
   5  11   8      490.40      468.16     50.16 o
 -16  12   8       46.37       25.50     24.03 o
 -14  12   8       41.12       47.84     23.93 o
 -12  12   8       60.92       60.05     25.88 o
 -10  12   8        0.37       -4.12     14.40 o
  -8  12   8       76.27       79.80     16.92 o
  -6  12   8       16.12       16.58     13.46 o
  -4  12   8       91.11      108.75     15.41 o
  -2  12   8       48.69       51.16     13.59 o
   0  12   8       28.80       21.70     13.49 o
   2  12   8      116.15      161.66     24.64 o
   4  12   8       68.44       69.72     26.73 o
 -15  13   8      481.41      534.45     85.91 o
 -13  13   8      573.51      562.58     65.70 o
 -11  13   8      771.32      796.85     45.89 o
  -9  13   8      114.78       86.81     16.71 o
  -7  13   8        0.91       -7.29     14.00 o
  -5  13   8       10.93       -1.78     14.04 o
  -3  13   8      166.65      186.07     18.62 o
  -1  13   8      436.44      416.69     21.21 o
   1  13   8      631.42      725.69     31.70 o
   3  13   8      415.35      397.67     38.33 o
 -12  14   8      268.59      267.01     32.35 o
 -10  14   8      209.76      199.98     28.10 o
  -8  14   8       80.59       78.53     22.85 o
  -6  14   8       26.78       18.21     18.75 o
  -4  14   8        7.00       -1.75     15.46 o
  -2  14   8      394.80      387.19     24.53 o
   0  14   8      563.02      563.99     32.88 o
   2  14   8       63.59       30.07     26.97 o
 -11  15   8       36.28       36.07     26.56 o
  -9  15   8       10.30      -17.57     24.96 o
  -7  15   8      523.02      524.77     32.99 o
  -5  15   8      243.78      270.04     26.07 o
  -3  15   8       14.19        7.92     18.32 o
  -1  15   8       49.99       49.30     36.49 o
   1  15   8       58.51        9.92     27.72 o
  -8  16   8       53.14       63.10     40.65 o
  -6  16   8      613.98      688.38    117.49 o
  -4  16   8      648.88      607.57     33.56 o
  -2  16   8      316.34      245.42     43.24 o
  -5  17   8       77.95       76.25     48.50 o
 -25   1   9      171.73      163.72     31.69 o
 -23   1   9      239.05      262.35     31.12 o
 -21   1   9      149.95      148.36     23.52 o
 -19   1   9      392.98      382.00     29.61 o
 -17   1   9      428.26      388.70     15.95 o
 -15   1   9     2349.99     2361.95     31.70 o
 -13   1   9     1547.71     1411.88     20.92 o
 -11   1   9     2394.08     2477.08     33.72 o
  -9   1   9     2176.84     2300.82     24.62 o
  -7   1   9     2207.51     2323.41     30.75 o
  -5   1   9      569.79      627.31     15.33 o
  -3   1   9      645.99      667.58     16.79 o
  -1   1   9      411.40      474.42     23.91 o
   1   1   9      514.34      430.39     24.26 o
   3   1   9      182.62      235.35     26.07 o
   5   1   9      404.09      458.53     29.46 o
   7   1   9      199.37      224.39     38.74 o
 -24   2   9      483.07      543.59     39.47 o
 -22   2   9      137.93      135.75     23.27 o
 -20   2   9      134.68      152.25     29.89 o
 -18   2   9       52.04       33.64     19.83 o
 -16   2   9       66.66       59.45     13.29 o
 -14   2   9      445.06      412.98     16.02 o
 -12   2   9      773.81      767.38     14.05 o
 -10   2   9     2591.27     2568.39     36.18 o
  -8   2   9     2151.81     2254.77     29.03 o
  -6   2   9      762.21      688.16     19.03 o
  -4   2   9       38.01       28.76      7.52 o
  -2   2   9      415.59      393.38     15.22 o
   0   2   9      213.28      176.54     25.03 o
   2   2   9       20.68       12.06     23.69 o
   4   2   9      575.54      666.29     34.38 o
   6   2   9     1428.80     1479.26     60.55 o
   8   2   9      470.44      621.86     45.38 o
 -23   3   9       27.10       11.14     25.84 o
 -21   3   9       83.69       70.75     23.20 o
 -19   3   9      326.68      266.03     25.61 o
 -17   3   9      908.30      878.85     32.00 o
 -15   3   9     2737.08     2658.56     45.61 o
 -13   3   9        9.39       15.50     14.86 o
 -11   3   9      653.08      565.68     17.06 o
  -9   3   9      143.22      135.40     10.57 o
  -7   3   9       12.50        5.38      8.57 o
  -5   3   9      163.84      145.59     13.51 o
  -3   3   9     2993.45     3049.64     33.79 o
  -1   3   9      127.34      141.28     13.08 o
   1   3   9     1255.13     1466.15     44.78 o
   3   3   9        3.15        8.22     19.95 o
   5   3   9      164.58      162.71     25.76 o
   7   3   9       81.65       86.36     21.93 o
 -24   4   9       25.14        0.95     45.34 o
 -22   4   9        9.07        5.51     25.94 o
 -20   4   9      107.74      113.90     18.33 o
 -18   4   9      791.71      887.78     31.91 o
 -16   4   9     2534.59     2524.30     55.49 o
 -14   4   9      862.65      917.74     30.23 o
 -12   4   9      625.87      637.14     24.63 o
 -10   4   9      525.32      523.87     16.23 o
  -8   4   9      155.67      189.59     11.24 o
  -6   4   9      677.60      690.78     19.46 o
  -4   4   9      131.43      137.53     13.21 o
  -2   4   9      708.04      685.80     14.56 o
   0   4   9    10000.48    10385.72     80.64 o
   2   4   9      455.28      483.27     29.85 o
   4   4   9       90.70       83.72     21.53 o
   6   4   9       16.16       19.87     19.62 o
   8   4   9        1.38        6.20     26.72 o
 -23   5   9       40.28       55.48     37.39 o
 -21   5   9        0.35       -5.95     27.14 o
 -19   5   9      108.99      112.22     26.09 o
 -17   5   9      711.60      733.68     43.35 o
 -15   5   9     1454.16     1367.56     28.31 o
 -13   5   9       61.38       67.51     10.91 o
 -11   5   9      214.79      215.10     10.52 o
  -9   5   9      357.75      335.68     13.60 o
  -7   5   9      720.14      758.00     19.70 o
  -5   5   9      298.40      317.65     13.62 o
  -3   5   9     2331.13     2188.87     32.14 o
  -1   5   9     2029.97     2106.61    118.90 o
   1   5   9       27.80       34.42     13.14 o
   3   5   9       33.51       43.05     20.78 o
   5   5   9      111.38      124.30     20.97 o
   7   5   9       66.66       45.55     22.42 o
 -22   6   9      132.98      126.18     40.44 o
 -20   6   9      104.33       99.50     27.68 o
 -18   6   9      116.69       82.30     29.20 o
 -16   6   9       40.83       47.61     12.20 o
 -14   6   9        3.68        3.46      9.55 o
 -12   6   9      331.08      335.75     10.89 o
 -10   6   9      914.88      907.50     20.75 o
  -8   6   9     1943.45     2009.46     28.09 o
  -6   6   9      652.53      711.68     17.86 o
  -4   6   9       22.10       30.48     10.61 o
  -2   6   9       19.48       33.78     10.06 o
   0   6   9      511.79      521.86     35.22 o
   2   6   9       25.62       17.19     12.96 o
   4   6   9      329.15      282.22     26.83 o
   6   6   9      181.37      185.75     26.84 o
   8   6   9      235.13      189.52     53.77 o
 -21   7   9      191.04      223.44     33.05 o
 -19   7   9      242.47      276.11     35.52 o
 -17   7   9      463.34      457.85     38.42 o
 -15   7   9      385.27      302.84     39.47 o
 -13   7   9        7.14       -2.43     20.93 o
 -11   7   9      242.51      247.84      8.72 o
  -9   7   9     1142.75     1160.80     28.11 o
  -7   7   9      501.95      526.56     18.63 o
  -5   7   9     1620.64     1627.43     27.33 o
  -3   7   9     1060.17     1042.95     22.86 o
  -1   7   9      120.51      126.57     10.15 o
   1   7   9       43.04       33.57     13.77 o
   3   7   9       27.17       14.29     23.60 o
   5   7   9      541.86      521.73     34.17 o
   7   7   9      375.83      324.19     53.94 o
 -20   8   9       17.62        5.68     26.57 o
 -18   8   9        5.57       17.69     27.86 o
 -16   8   9        5.15       15.26     27.94 o
 -14   8   9        0.04       -4.30     22.00 o
 -12   8   9       20.38       27.33      9.85 o
 -10   8   9        4.10       21.53     11.74 o
  -8   8   9       64.56       57.47      7.23 o
  -6   8   9        0.02       -2.34     10.13 o
  -4   8   9        2.32        9.98     10.90 o
  -2   8   9       72.89       84.87     10.83 o
   0   8   9       11.30        4.28     15.26 o
   2   8   9       68.40       54.19     16.74 o
   4   8   9       36.90       48.21     22.05 o
   6   8   9       23.90       67.91     28.32 o
 -19   9   9       25.41       24.31     25.47 o
 -17   9   9       83.19       90.56     26.68 o
 -15   9   9      132.05       92.37     28.12 o
 -13   9   9       23.05       31.22     22.79 o
 -11   9   9     1106.12     1063.32     26.15 o
  -9   9   9     1590.53     1511.36     37.28 o
  -7   9   9      910.30      929.03     27.62 o
  -5   9   9      386.48      376.61     20.04 o
  -3   9   9       43.59       46.95     11.96 o
  -1   9   9      112.17      113.38     14.09 o
   1   9   9       49.93       52.04     16.98 o
   3   9   9      126.61       91.76     27.21 o
   5   9   9      399.53      381.71     32.57 o
 -18  10   9       38.47       31.18     23.97 o
 -16  10   9      145.00      113.53     31.62 o
 -14  10   9       60.27       46.86     22.47 o
 -12  10   9      390.22      364.02     31.83 o
 -10  10   9      900.17      863.36     30.14 o
  -8  10   9      997.83     1034.45     43.81 o
  -6  10   9       70.89       58.33     13.35 o
  -4  10   9      171.14      159.89     14.83 o
  -2  10   9       77.64       99.34     13.93 o
   0  10   9       46.39       39.57     18.40 o
   2  10   9        7.54       -1.02     18.27 o
   4  10   9      321.27      318.59     36.40 o
 -17  11   9      272.82      260.39     36.13 o
 -15  11   9      780.61      762.51     48.17 o
 -13  11   9       78.62       69.04     24.32 o
 -11  11   9       16.02       31.68     22.38 o
  -9  11   9       75.92       84.99     16.72 o
  -7  11   9       17.21       10.99     14.37 o
  -5  11   9      254.09      226.00     16.37 o
  -3  11   9      350.03      342.05     18.92 o
  -1  11   9      315.32      303.21     28.46 o
   1  11   9      275.76      306.61     31.95 o
   3  11   9       30.18        9.37     38.86 o
 -16  12   9      444.04      445.73     39.92 o
 -14  12   9      634.83      679.42     62.63 o
 -12  12   9      350.63      337.96     32.47 o
 -10  12   9       40.87       20.25     22.68 o
  -8  12   9        5.19       -2.02     14.98 o
  -6  12   9       39.01       23.08     15.96 o
  -4  12   9      629.56      574.50     23.46 o
  -2  12   9      652.80      667.75     29.67 o
   0  12   9     1480.50     1461.28     48.77 o
   2  12   9      208.44      204.77     47.45 o
 -15  13   9       68.52      107.21     39.45 o
 -13  13   9       36.97       22.21     26.59 o
 -11  13   9        0.50       -6.45     24.17 o
  -9  13   9       41.36       34.55     23.61 o
  -7  13   9        7.91      -16.25     16.40 o
  -5  13   9      140.08      133.08     18.36 o
  -3  13   9      326.00      363.63     24.17 o
  -1  13   9      496.30      541.20     29.17 o
   1  13   9       11.73      -15.56     22.43 o
 -12  14   9       69.04       71.45     36.09 o
 -10  14   9      210.80      221.81     29.81 o
  -8  14   9      169.65      141.23     27.14 o
  -6  14   9       51.75       21.57     18.11 o
  -4  14   9      163.03      163.21     20.60 o
  -2  14   9      246.77      272.73     26.78 o
   0  14   9       40.34       36.83     30.80 o
 -11  15   9      100.48      167.52     36.86 o
  -9  15   9       22.29       -9.61     39.45 o
  -7  15   9      166.85      142.53     40.17 o
  -5  15   9      186.65      167.03     24.32 o
  -3  15   9      132.00      150.46     36.85 o
  -1  15   9       99.26       50.42     48.46 o
  -8  16   9        0.23      -16.59     48.49 o
  -6  16   9       24.23        9.36     48.84 o
 -24   0  10      663.02      760.25     60.13 o
 -22   0  10       76.13       81.16     30.91 o
 -20   0  10        1.05        3.69     26.97 o
 -18   0  10       56.56       57.63     26.83 o
 -16   0  10      466.82      396.56     25.16 o
 -14   0  10      600.39      595.63     20.85 o
 -12   0  10      155.61      162.87     12.33 o
 -10   0  10     3824.59     3985.00     45.24 o
  -8   0  10     2733.13     2648.45     45.56 o
  -6   0  10      477.64      506.11     21.46 o
  -4   0  10       94.28       64.04     10.93 o
  -2   0  10        2.11       -3.80     24.31 o
   0   0  10        7.38       -7.83     24.35 o
   2   0  10     2248.48     2415.63     71.43 o
   4   0  10      515.80      554.47     55.23 o
   6   0  10      541.14      564.88     59.68 o
 -25   1  10      203.34      299.14     47.56 o
 -23   1  10       21.34       28.52     23.51 o
 -21   1  10       23.44       34.51     20.42 o
 -19   1  10       85.30       60.99     20.85 o
 -17   1  10       37.65       24.74     12.06 o
 -15   1  10      416.88      422.35     12.56 o
 -13   1  10      304.48      275.54     11.20 o
 -11   1  10      429.46      444.34     13.24 o
  -9   1  10     2158.71     2092.34     26.09 o
  -7   1  10       29.07       18.61     10.48 o
  -5   1  10       45.67       31.34      6.99 o
  -3   1  10     2313.33     2282.22     35.01 o
  -1   1  10       10.29        9.89     17.04 o
   1   1  10     1192.36     1320.64     43.99 o
   3   1  10      462.03      543.93     33.78 o
   5   1  10      636.27      661.50     42.67 o
 -24   2  10       47.91       24.59     40.94 o
 -22   2  10       78.38       77.51     22.40 o
 -20   2  10      418.56      391.35     35.15 o
 -18   2  10      585.37      619.38     33.31 o
 -16   2  10     1116.11     1023.59     32.00 o
 -14   2  10        0.91        2.04     11.37 o
 -12   2  10      821.52      848.85     15.38 o
 -10   2  10      809.64      784.46     15.58 o
  -8   2  10      510.63      436.68     13.80 o
  -6   2  10     1739.61     1754.72     27.96 o
  -4   2  10     1590.51     1594.29     18.75 o
  -2   2  10       38.59       31.32     11.08 o
   0   2  10      264.75      278.60     28.68 o
   2   2  10      295.30      249.04     27.68 o
   4   2  10      128.12       84.47     23.19 o
   6   2  10       23.28       26.50     26.62 o
 -23   3  10       23.99      -16.53     38.23 o
 -21   3  10       58.10       54.76     17.26 o
 -19   3  10      285.91      324.62     29.30 o
 -17   3  10      400.77      399.78     27.12 o
 -15   3  10     1303.30     1256.39     31.26 o
 -13   3  10     1038.62      928.10     19.93 o
 -11   3  10      111.28      121.40     10.27 o
  -9   3  10     1041.27      990.31     18.87 o
  -7   3  10      134.50      128.04     12.42 o
  -5   3  10      498.24      470.89     20.05 o
  -3   3  10       67.46       63.19     13.29 o
  -1   3  10     2995.51     3138.15     41.38 o
   1   3  10      793.65      800.54     36.27 o
   3   3  10        1.42      -19.05     22.18 o
   5   3  10       86.17       72.71     21.06 o
   7   3  10       43.88       42.51     41.72 o
 -24   4  10       19.98        1.47     45.54 o
 -22   4  10        0.62        0.86     25.84 o
 -20   4  10        0.43      -12.73     16.03 o
 -18   4  10        0.06        9.22     14.94 o
 -16   4  10      114.49       89.82     14.01 o
 -14   4  10       11.22       14.15     15.14 o
 -12   4  10       97.49      125.88     11.55 o
 -10   4  10       39.72       38.65     11.26 o
  -8   4  10        1.84       -0.48      9.75 o
  -6   4  10       24.56       10.91     10.45 o
  -4   4  10       78.26       81.04     12.72 o
  -2   4  10       13.03       18.17     14.70 o
   0   4  10      114.68       74.02     25.72 o
   2   4  10       25.00        4.32     20.71 o
   4   4  10        1.77      -14.38     21.65 o
   6   4  10       11.27      -24.46     45.30 o
 -23   5  10       25.10        6.61     39.89 o
 -21   5  10      222.17      257.72     35.14 o
 -19   5  10      179.45      157.61     30.63 o
 -17   5  10      639.94      718.74    107.59 o
 -15   5  10      409.91      377.88     49.82 o
 -13   5  10      860.05      776.65     64.82 o
 -11   5  10       20.81        3.88     10.26 o
  -9   5  10      351.95      344.07     17.78 o
  -7   5  10      491.83      507.38     18.32 o
  -5   5  10      547.47      576.76     18.26 o
  -3   5  10      705.41      755.03     31.09 o
  -1   5  10     2146.56     2130.56     62.94 o
   1   5  10      201.67      174.61     25.55 o
   3   5  10        1.43       -9.56     22.13 o
   5   5  10        0.88      -21.59     21.59 o
 -22   6  10       48.26       65.58     39.44 o
 -20   6  10      566.68      610.87     42.86 o
 -18   6  10      288.33      380.57     35.73 o
 -16   6  10      343.22      335.68     34.35 o
 -14   6  10        6.72        8.50      9.83 o
 -12   6  10      188.23      140.83     10.46 o
 -10   6  10      138.29      105.88     11.27 o
  -8   6  10      124.14      149.28     12.61 o
  -6   6  10     1044.55     1106.29     23.56 o
  -4   6  10     2052.17     2158.11     44.79 o
  -2   6  10      144.28      127.80     11.88 o
   0   6  10      152.70      160.87     29.18 o
   2   6  10       21.45        8.27     20.73 o
   4   6  10      113.71       83.10     22.87 o
 -21   7  10        1.74      -13.74     31.67 o
 -19   7  10      169.36      182.26     32.88 o
 -17   7  10       27.23      -10.43     25.69 o
 -15   7  10       42.10       15.12     24.60 o
 -13   7  10      265.80      256.25     18.53 o
 -11   7  10      674.03      724.39     26.43 o
  -9   7  10      972.93      929.87     20.92 o
  -7   7  10       98.48      100.93     13.33 o
  -5   7  10        4.94       -9.07     11.63 o
  -3   7  10     1227.34     1323.57     71.18 o
  -1   7  10       25.83       10.24     22.70 o
   1   7  10      692.92      675.49     50.58 o
   3   7  10      555.00      588.27     36.13 o
   5   7  10      172.79      177.24     49.14 o
 -20   8  10       23.59       42.58     27.35 o
 -18   8  10        6.62       26.94     26.73 o
 -16   8  10      296.37      294.73     32.82 o
 -14   8  10      359.34      402.46     35.07 o
 -12   8  10      761.01      795.18     25.56 o
 -10   8  10     1505.96     1499.74     43.27 o
  -8   8  10      876.24      950.97     27.45 o
  -6   8  10       87.55      105.20     14.91 o
  -4   8  10        0.64       -2.49     12.92 o
  -2   8  10        4.80       -4.07     20.87 o
   0   8  10       58.06       36.68     24.61 o
   2   8  10      742.37      805.40     48.36 o
   4   8  10      567.09      618.66     69.96 o
 -19   9  10       76.92       88.02     29.13 o
 -17   9  10      126.77       85.54     29.36 o
 -15   9  10      119.77      116.74     27.17 o
 -13   9  10      281.94      275.47     43.81 o
 -11   9  10      444.78      458.64     23.52 o
  -9   9  10      269.48      296.52     21.15 o
  -7   9  10        0.12      -11.10     12.81 o
  -5   9  10      274.00      258.38     18.38 o
  -3   9  10       63.36       65.11     13.88 o
  -1   9  10       22.89       -1.94     22.08 o
   1   9  10      215.22      216.04     30.31 o
   3   9  10      106.50       90.89     43.29 o
 -18  10  10      119.56      146.31     33.44 o
 -16  10  10      516.36      487.30     38.90 o
 -14  10  10       21.52       11.05     27.74 o
 -12  10  10        4.05        2.56     20.89 o
 -10  10  10       90.99       88.71     16.21 o
  -8  10  10      108.33      104.89     16.16 o
  -6  10  10      234.15      219.07     17.46 o
  -4  10  10      424.72      401.59     21.66 o
  -2  10  10      138.39      166.28     29.90 o
   0  10  10       62.34       35.63     29.30 o
   2  10  10      180.63      200.62     43.37 o
 -17  11  10       61.71       17.68     34.71 o
 -15  11  10      444.45      448.25     37.65 o
 -13  11  10      190.08      170.71     29.88 o
 -11  11  10       73.53       63.96     22.96 o
  -9  11  10      111.75      124.15     17.55 o
  -7  11  10       38.87       56.20     15.51 o
  -5  11  10       72.91       91.61     15.82 o
  -3  11  10      176.78      188.42     23.54 o
  -1  11  10      487.32      505.35     31.77 o
   1  11  10      262.26      317.41     53.35 o
 -16  12  10       58.59       43.88     41.31 o
 -14  12  10        0.37      -15.68     22.97 o
 -12  12  10      114.33      104.80     23.35 o
 -10  12  10        0.19       -5.67     19.95 o
  -8  12  10        2.95        4.61     17.34 o
  -6  12  10       76.96       71.66     17.87 o
  -4  12  10       47.42       50.22     20.74 o
  -2  12  10       11.32       19.50     25.02 o
   0  12  10       24.17       28.46     41.92 o
 -13  13  10       26.59      -12.30     38.34 o
 -11  13  10       27.29       26.25     24.06 o
  -9  13  10       68.35       47.17     23.98 o
  -7  13  10       68.27       79.41     19.22 o
  -5  13  10      561.79      604.62     41.73 o
  -3  13  10      753.02      694.61     35.71 o
  -1  13  10      162.48      124.51     43.27 o
 -12  14  10        1.92       15.03     37.21 o
 -10  14  10       25.36       45.64     38.17 o
  -8  14  10       32.52      -12.55     39.06 o
  -6  14  10      199.84      243.11     44.79 o
  -4  14  10      150.08      161.47     58.50 o
  -2  14  10      349.54      351.19     34.22 o
  -9  15  10       66.89       31.04     45.96 o
 -25   1  11       92.97       64.11     43.28 o
 -23   1  11      293.27      309.09     31.75 o
 -21   1  11       17.35       22.70     19.91 o
 -19   1  11      160.81      163.16     23.61 o
 -17   1  11       76.89       91.69     22.92 o
 -15   1  11     1084.35     1165.47     33.01 o
 -13   1  11      255.84      251.95     10.90 o
 -11   1  11      613.69      658.90     15.45 o
  -9   1  11      925.79      952.25     20.02 o
  -7   1  11      488.02      504.85     19.37 o
  -5   1  11       66.69       74.73      7.41 o
  -3   1  11       44.36       48.78      6.59 o
  -1   1  11      196.45      268.03     24.63 o
   1   1  11     3035.50     3206.26     67.16 o
   3   1  11      326.06      340.80     29.95 o
 -24   2  11       16.43       43.32     41.72 o
 -22   2  11        5.02       11.89     21.66 o
 -20   2  11       19.33       32.95     18.81 o
 -18   2  11      133.71      145.76     30.81 o
 -16   2  11      468.76      433.10     29.96 o
 -14   2  11     1900.55     1775.23     32.29 o
 -12   2  11      432.53      438.53     13.44 o
 -10   2  11       13.62       17.85      8.90 o
  -8   2  11        1.24        4.35      9.52 o
  -6   2  11      192.24      195.28     11.65 o
  -4   2  11        5.54        1.47      3.25 o
  -2   2  11     1532.26     1525.01     46.33 o
   0   2  11     1691.56     1775.78     55.32 o
   2   2  11      126.29      137.15     23.14 o
   4   2  11       98.00       87.47     23.68 o
 -23   3  11      161.20      172.40     46.68 o
 -21   3  11      148.49      165.31     19.97 o
 -19   3  11      238.45      248.82     21.74 o
 -17   3  11       37.40       35.75     18.71 o
 -15   3  11        1.37        1.84     13.87 o
 -13   3  11     1008.74     1076.80     30.19 o
 -11   3  11       47.52       46.07     10.61 o
  -9   3  11      231.83      267.52     15.37 o
  -7   3  11     1824.45     1883.32     32.41 o
  -5   3  11      423.45      416.91     13.71 o
  -3   3  11       29.70        4.42     20.29 o
  -1   3  11       21.15        3.17     21.94 o
   1   3  11       20.98       12.98     19.12 o
   3   3  11       42.19       25.59     21.43 o
 -22   4  11      290.47      309.70     34.58 o
 -20   4  11      358.77      408.45     37.94 o
 -18   4  11      469.97      429.27     32.95 o
 -16   4  11      171.20      170.88     18.88 o
 -14   4  11      513.16      440.48     18.76 o
 -12   4  11      789.34      717.16     19.36 o
 -10   4  11       32.36       36.47     10.81 o
  -8   4  11     3388.53     3511.19     64.75 o
  -6   4  11     1694.74     1673.90     45.85 o
  -4   4  11     1387.93     1438.19     25.77 o
  -2   4  11       33.02        0.36     20.78 o
   0   4  11       40.53       22.36     22.99 o
   2   4  11        0.56        8.74     20.60 o
   4   4  11        6.24      -47.97     47.97 o
 -23   5  11      139.87      220.66     50.04 o
 -21   5  11      109.77      106.62     31.43 o
 -19   5  11       68.19       72.05     26.14 o
 -17   5  11        5.07        0.17     24.26 o
 -15   5  11      299.10      285.44     39.87 o
 -13   5  11       58.70       69.77     11.95 o
 -11   5  11        1.21        4.20      9.65 o
  -9   5  11      106.98      118.48     15.79 o
  -7   5  11      736.43      852.94     24.90 o
  -5   5  11      490.28      488.97     27.57 o
  -3   5  11       15.78      -20.82     21.36 o
  -1   5  11        9.64       23.09     23.57 o
   1   5  11      131.05       97.77     22.77 o
   3   5  11       56.16       57.89     22.42 o
 -22   6  11       27.00       97.73     45.38 o
 -20   6  11        2.80       12.74     25.86 o
 -18   6  11       81.04       68.97     27.97 o
 -16   6  11      298.46      317.37     33.20 o
 -14   6  11     1097.80     1111.43     68.98 o
 -12   6  11      201.65      244.74     18.28 o
 -10   6  11       32.80       12.58     13.28 o
  -8   6  11      164.61      143.34     16.75 o
  -6   6  11       14.85        7.56     13.19 o
  -4   6  11        2.50      -22.51     22.51 o
  -2   6  11      168.83      194.98     27.41 o
   0   6  11      854.36      960.15     49.67 o
   2   6  11      178.66      168.96     25.02 o
 -21   7  11       83.51      101.56     39.51 o
 -19   7  11      105.75      137.34     27.67 o
 -17   7  11       52.26       47.73     25.15 o
 -15   7  11      124.95      176.50     28.30 o
 -13   7  11      166.98      239.19     45.92 o
 -11   7  11      598.92      597.47     17.91 o
  -9   7  11      388.89      390.51     20.20 o
  -7   7  11      368.36      349.67     19.12 o
  -5   7  11      176.72      131.70     15.36 o
  -3   7  11       17.45       10.51     20.68 o
  -1   7  11        2.54       -9.69     21.03 o
   1   7  11      316.81      281.73     28.42 o
 -20   8  11        4.77       84.97     41.58 o
 -18   8  11        0.74       26.80     24.95 o
 -16   8  11       28.47       24.76     22.82 o
 -14   8  11        1.17       -1.11     25.68 o
 -12   8  11       65.18       62.25     24.74 o
 -10   8  11        3.22        0.95     12.62 o
  -8   8  11       11.58        2.66     12.62 o
  -6   8  11        1.27      -12.89     12.89 o
  -4   8  11       47.60       32.02     22.06 o
  -2   8  11       10.16       38.68     22.17 o
   0   8  11       77.25       40.21     25.44 o
   2   8  11        3.07       -4.96     32.38 o
 -19   9  11       56.84       49.95     41.21 o
 -17   9  11       59.83       23.97     25.42 o
 -15   9  11      755.62      803.55     46.79 o
 -13   9  11      253.60      245.13     30.50 o
 -11   9  11      258.84      250.67     28.42 o
  -9   9  11      164.89      143.78     15.46 o
  -7   9  11        1.85       -9.44     13.11 o
  -5   9  11       68.13       54.88     18.11 o
  -3   9  11      121.63       86.86     22.80 o
  -1   9  11       86.96      101.46     65.95 o
   1   9  11     1035.38     1222.07     82.10 o
 -18  10  11       16.43       36.58     34.35 o
 -16  10  11      163.84      133.43     27.64 o
 -14  10  11      574.01      641.11     42.42 o
 -12  10  11      199.36      165.17     25.83 o
 -10  10  11       36.00       38.75     19.81 o
  -8  10  11       39.57       35.16     13.83 o
  -6  10  11       69.13       63.47     18.10 o
  -4  10  11        8.61        8.50     17.47 o
  -2  10  11      604.27      601.82     43.71 o
   0  10  11      401.92      382.92     54.17 o
 -17  11  11       21.26        2.34     41.08 o
 -15  11  11        1.00       -7.41     33.69 o
 -13  11  11      189.60      212.24     29.33 o
 -11  11  11        4.61       14.39     22.65 o
  -9  11  11      286.83      281.60     29.38 o
  -7  11  11      309.36      330.57     21.16 o
  -5  11  11      316.50      342.95     28.04 o
  -3  11  11       70.44       32.55     35.33 o
  -1  11  11        9.76       14.36     36.55 o
 -14  12  11       57.27       62.95     39.50 o
 -12  12  11        1.14      -12.18     34.26 o
 -10  12  11      226.09      289.70     31.61 o
  -8  12  11      234.63      214.33     28.36 o
  -6  12  11      451.86      460.29     44.05 o
  -4  12  11      416.50      360.02     48.51 o
  -2  12  11       92.49       72.28     39.26 o
 -13  13  11       14.34       -0.10     36.81 o
 -11  13  11       16.47       12.58     38.31 o
  -9  13  11       14.39       13.56     36.59 o
  -5  13  11       64.42      109.60     39.40 o
  -3  13  11       20.28       21.29     46.80 o
 -12  14  11      153.99      157.20     47.02 o
 -10  14  11       48.80       59.11     43.22 o
 -24   0  12       16.41       16.21     40.09 o
 -22   0  12        9.30       32.92     31.73 o
 -20   0  12       16.79        7.94     26.35 o
 -18   0  12      549.06      566.39     48.34 o
 -16   0  12     1428.25     1420.26     67.28 o
 -14   0  12      897.63      946.38     29.94 o
 -12   0  12      198.05      170.72     14.60 o
 -10   0  12       17.50        2.93     13.54 o
  -8   0  12        0.96       -5.03     14.78 o
  -6   0  12      253.62      267.00     17.85 o
  -4   0  12      112.33       88.67     24.97 o
  -2   0  12      159.36      195.33     31.12 o
   0   0  12     2324.85     2481.04     76.34 o
   2   0  12     1040.06      985.19     70.08 o
 -23   1  12        4.08       -8.99     25.13 o
 -21   1  12        0.96        8.62     20.46 o
 -19   1  12       62.45       43.32     20.17 o
 -17   1  12      556.61      590.39     22.85 o
 -15   1  12      370.02      362.98     21.05 o
 -13   1  12      104.26      112.24     11.94 o
 -11   1  12      566.95      539.80     16.85 o
  -9   1  12      113.93       97.56     13.39 o
  -7   1  12       30.36       20.87     11.96 o
  -5   1  12      116.79      117.96     19.35 o
  -3   1  12      912.03      920.77     34.09 o
  -1   1  12      124.19      124.69     24.16 o
   1   1  12        5.09       72.79     23.05 o
 -24   2  12      227.52      172.20     42.48 o
 -22   2  12      172.87      194.27     43.75 o
 -20   2  12       12.90       12.26     20.45 o
 -18   2  12       11.21        5.16     19.92 o
 -16   2  12        1.81       -0.25     20.12 o
 -14   2  12       98.34       90.54     11.31 o
 -12   2  12      183.44      153.32     13.39 o
 -10   2  12      495.16      538.21     17.34 o
  -8   2  12     1008.87      933.51     22.01 o
  -6   2  12      337.08      317.51     15.34 o
  -4   2  12        3.46       14.70     18.88 o
  -2   2  12      142.64      106.80     24.18 o
   0   2  12        0.51       -4.35     20.54 o
   2   2  12      685.97      672.70     43.19 o
 -23   3  12      191.31      207.16     43.40 o
 -21   3  12      156.88      168.82     31.21 o
 -19   3  12       39.75       20.46     15.30 o
 -17   3  12      235.05      247.59     21.46 o
 -15   3  12       76.90       55.73     16.42 o
 -13   3  12      252.15      269.67     14.72 o
 -11   3  12        7.15       -6.94     11.11 o
  -9   3  12      684.70      676.72     23.65 o
  -7   3  12      726.16      758.72     24.30 o
  -5   3  12      384.32      360.83     27.55 o
  -3   3  12      236.15      258.49     26.55 o
  -1   3  12       67.73       77.91     21.07 o
   1   3  12        1.09      -10.27     23.26 o
 -22   4  12        5.54       25.68     38.49 o
 -20   4  12       29.41       37.61     23.48 o
 -18   4  12        0.04        6.85     23.23 o
 -16   4  12        4.70        1.83     15.36 o
 -14   4  12        3.07       -0.84     15.16 o
 -12   4  12       28.74       31.89     10.94 o
 -10   4  12      152.97      186.58     14.91 o
  -8   4  12        8.07       14.92     14.97 o
  -6   4  12        0.23        4.05     21.22 o
  -4   4  12        0.81      -22.56     22.56 o
  -2   4  12        9.59      -20.51     20.51 o
   0   4  12       19.58       24.24     22.91 o
 -21   5  12       76.38       89.78     26.43 o
 -19   5  12       73.40       55.94     23.39 o
 -17   5  12       25.77        0.48     26.44 o
 -15   5  12      160.92      149.98     20.49 o
 -13   5  12      262.28      250.22     15.61 o
 -11   5  12        6.24       13.18     10.48 o
  -9   5  12     1423.86     1451.67     39.18 o
  -7   5  12      428.02      392.68     21.22 o
  -5   5  12      239.06      222.23     33.09 o
  -3   5  12        5.84      -14.09     20.78 o
  -1   5  12      139.80      116.47     25.83 o
   1   5  12       24.05       28.23     33.54 o
 -20   6  12       73.18      108.49     32.14 o
 -18   6  12       54.76       55.22     27.91 o
 -16   6  12       76.35       45.99     23.44 o
 -14   6  12       66.59       77.35     25.28 o
 -12   6  12     1136.30     1155.08     30.16 o
 -10   6  12       75.47       73.16     12.32 o
  -8   6  12      710.12      733.93     28.84 o
  -6   6  12       65.64       91.89     22.29 o
  -4   6  12        1.82      -19.85     35.71 o
  -2   6  12       70.52       60.17     21.68 o
   0   6  12        7.22       -5.07     21.02 o
 -19   7  12      164.81      232.29     33.15 o
 -17   7  12      284.53      288.39     82.70 o
 -15   7  12      505.94      513.54     53.18 o
 -13   7  12      262.76      274.63     32.66 o
 -11   7  12      645.51      641.58     24.90 o
  -9   7  12        2.78       24.70     12.64 o
  -7   7  12        0.95       11.88     17.00 o
  -5   7  12       76.19       99.42     24.35 o
  -3   7  12      207.71      219.29     28.17 o
  -1   7  12      237.36      270.45     29.29 o
 -18   8  12      124.09      119.60     30.18 o
 -16   8  12      551.14      631.51     43.31 o
 -14   8  12      423.58      498.01     95.70 o
 -12   8  12      324.04      357.33     32.78 o
 -10   8  12       21.77       40.34     12.95 o
  -8   8  12        0.96       -5.46     12.93 o
  -6   8  12       62.13       55.07     20.08 o
  -4   8  12      243.72      221.18     30.26 o
  -2   8  12      229.86      248.17     31.23 o
   0   8  12      822.38      866.19     69.71 o
 -17   9  12       31.72       55.03     28.11 o
 -15   9  12      144.20      155.65     27.89 o
 -13   9  12        0.15        4.42     23.33 o
 -11   9  12        4.45       31.89     23.20 o
  -9   9  12       17.24        8.68     14.66 o
  -7   9  12       56.94       34.14     18.09 o
  -5   9  12       29.42       46.29     20.55 o
  -3   9  12      257.18      236.32     43.77 o
  -1   9  12       69.86       90.20     37.11 o
 -16  10  12        9.72      -34.68     38.28 o
 -14  10  12        0.73      -22.08     24.16 o
 -12  10  12        1.66      -23.07     23.07 o
 -10  10  12      369.47      405.44     34.12 o
  -8  10  12      386.61      440.17     28.15 o
  -6  10  12       90.22       73.85     21.09 o
  -4  10  12      173.01      138.53     36.97 o
  -2  10  12       11.47        2.72     37.82 o
 -15  11  12      111.16       86.88     39.14 o
 -13  11  12      116.85      169.87     35.64 o
 -11  11  12       33.74       29.86     33.47 o
  -7  11  12       63.38       33.14     34.42 o
  -5  11  12      249.77      244.30     42.23 o
  -3  11  12      230.37      204.69     41.30 o
 -14  12  12        3.23       28.45     40.57 o
 -12  12  12       16.73        9.34     37.51 o
  -4  12  12        7.27      -47.83     47.83 o
 -13  13  12      145.87      108.99     44.02 o
 -23   1  13      115.30       99.72     38.41 o
 -21   1  13      107.87      114.25     24.23 o
 -19   1  13      132.12      166.68     30.21 o
 -17   1  13      175.24      173.93     20.17 o
 -15   1  13      256.36      261.97     16.29 o
 -13   1  13      123.58      115.27     12.40 o
 -11   1  13       61.05       65.90     12.46 o
  -9   1  13       14.78        0.42     11.54 o
  -7   1  13      652.78      654.41     29.53 o
  -5   1  13      156.50      153.31     21.24 o
  -3   1  13      229.08      246.48     27.34 o
  -1   1  13      134.22      153.67     25.61 o
 -24   2  13        8.73       35.60     46.92 o
 -22   2  13      105.40      136.25     37.23 o
 -20   2  13      152.41      144.02     42.89 o
 -18   2  13      200.41      206.98     24.51 o
 -16   2  13       56.53       45.21     17.37 o
 -14   2  13       13.65       19.11     10.29 o
 -12   2  13       16.47       11.60      9.81 o
 -10   2  13       26.19       23.83     10.07 o
  -8   2  13      204.18      159.35     19.24 o
  -6   2  13      377.71      409.54     28.85 o
  -4   2  13      447.55      475.94     31.71 o
  -2   2  13       23.23       42.74     20.88 o
 -23   3  13       85.08      157.02     46.98 o
 -21   3  13      136.49      134.21     30.43 o
 -19   3  13       41.23       35.13     25.67 o
 -17   3  13        0.04      -15.90     15.90 o
 -15   3  13      188.20      155.42     19.61 o
 -13   3  13      218.65      225.10     14.79 o
 -11   3  13      229.94      237.39     14.92 o
  -9   3  13      183.36      217.56     15.75 o
  -7   3  13        7.51       14.56     18.20 o
  -5   3  13       63.05       61.72     21.37 o
  -3   3  13      137.84      144.37     23.88 o
  -1   3  13       52.77        6.83     26.24 o
 -22   4  13       59.65       58.30     37.87 o
 -20   4  13        1.51       -6.20     27.31 o
 -18   4  13       12.67        1.25     25.32 o
 -16   4  13       33.77       25.56     16.43 o
 -14   4  13      521.67      536.41     22.81 o
 -12   4  13      450.20      498.80     19.68 o
 -10   4  13      308.15      324.21     17.22 o
  -8   4  13      527.49      537.09     29.83 o
  -6   4  13      124.32      124.87     23.39 o
  -4   4  13        6.89      -17.02     19.17 o
  -2   4  13        9.21      -10.86     23.41 o
 -21   5  13       47.09       87.58     39.65 o
 -19   5  13       82.11       67.33     27.07 o
 -17   5  13       33.32       44.07     25.80 o
 -15   5  13       55.74       56.69     25.12 o
 -13   5  13      351.80      299.05     19.20 o
 -11   5  13      224.40      244.80     16.20 o
  -9   5  13       17.75        0.73     16.86 o
  -7   5  13        0.45       -9.86     19.99 o
  -5   5  13       46.21       27.96     20.47 o
  -3   5  13       76.17       79.04     21.52 o
  -1   5  13       36.20       -5.64     40.66 o
 -20   6  13      111.37      109.31     33.11 o
 -18   6  13      261.12      272.08     70.04 o
 -16   6  13       95.11       96.19     27.40 o
 -14   6  13      156.48      167.27     30.25 o
 -12   6  13       37.74        6.53     16.49 o
 -10   6  13       10.42        5.62     11.69 o
  -8   6  13      190.00      180.09     21.51 o
  -6   6  13      174.16      143.83     28.96 o
  -4   6  13      224.10      275.41     26.80 o
  -2   6  13      149.42      158.64     41.91 o
 -19   7  13       96.10      145.12     40.48 o
 -17   7  13       90.92       98.09     38.56 o
 -15   7  13      115.83      131.85     27.07 o
 -13   7  13      375.04      355.20     33.36 o
 -11   7  13        1.69      -10.65     16.79 o
  -9   7  13        1.88        1.92     17.61 o
  -7   7  13      166.21      165.87     21.76 o
  -5   7  13       93.84      118.44     38.21 o
  -3   7  13      167.46      153.22     39.47 o
 -18   8  13       39.75       49.94     41.08 o
 -16   8  13        0.18       -2.06     25.01 o
 -14   8  13       19.67       -3.47     25.38 o
 -12   8  13      189.68      177.68     27.49 o
 -10   8  13      102.41      131.62     28.00 o
  -8   8  13      339.67      353.95     33.02 o
  -6   8  13        1.96       -1.45     23.94 o
  -4   8  13        1.88       14.98     38.54 o
 -17   9  13       47.83       30.18     40.80 o
 -15   9  13        3.03      -34.94     34.94 o
 -13   9  13      134.79      100.97     32.19 o
 -11   9  13       65.10       29.59     36.16 o
  -9   9  13       15.69       34.11     35.44 o
  -7   9  13      170.79      171.20     25.83 o
  -5   9  13      178.45      144.45     40.69 o
  -3   9  13      232.46      280.68     43.32 o
 -16  10  13       12.36      -26.37     39.15 o
 -14  10  13        3.06      -37.03     37.03 o
  -6  10  13      257.84      228.00     42.00 o
  -4  10  13      356.67      374.98     50.58 o
 -15  11  13       34.40       24.81     44.98 o
 -22   0  14      249.46      294.94     41.10 o
 -20   0  14       87.98       79.70     32.60 o
 -18   0  14       93.20       77.83     32.45 o
 -16   0  14       51.32       64.74     23.29 o
 -14   0  14       12.97       27.35     15.63 o
 -12   0  14        2.75      -13.92     16.77 o
 -10   0  14        5.10       20.67     17.64 o
  -8   0  14      605.28      608.26     86.71 o
  -6   0  14      818.61      938.13     51.47 o
  -4   0  14      259.95      249.39     32.72 o
 -23   1  14       35.51      104.06     41.57 o
 -21   1  14       72.81       67.41     34.43 o
 -19   1  14       88.26       99.07     23.78 o
 -17   1  14        0.06       16.69     17.53 o
 -15   1  14       18.05       17.96     15.40 o
 -13   1  14       33.11       19.24     11.43 o
 -11   1  14        4.04       -2.12     12.29 o
  -9   1  14       62.29       62.05     24.23 o
  -7   1  14      235.72      219.17     22.40 o
  -5   1  14      256.23      256.82     27.30 o
  -3   1  14        0.45       -5.36     25.24 o
 -22   2  14        2.47       17.26     39.92 o
 -20   2  14        9.13       54.40     35.47 o
 -18   2  14       98.62      105.70     19.71 o
 -16   2  14      173.54      156.99     17.82 o
 -14   2  14      240.93      254.92     17.85 o
 -12   2  14      205.31      212.74     15.09 o
 -10   2  14        0.45       -5.02     13.49 o
  -8   2  14        0.34      -19.63     19.63 o
  -6   2  14       36.48       49.83     21.60 o
  -4   2  14        2.99       13.15     31.92 o
 -21   3  14       30.69       17.66     36.95 o
 -19   3  14       83.44      100.20     28.33 o
 -17   3  14       29.09       41.12     18.91 o
 -15   3  14      119.05      137.47     15.20 o
 -13   3  14      259.75      277.74     18.44 o
 -11   3  14      174.78      163.10     16.32 o
  -9   3  14       90.62       78.41     16.82 o
  -7   3  14       18.34       -7.33     20.01 o
  -5   3  14       70.22       51.75     20.19 o
  -3   3  14        5.34      -28.86     41.01 o
 -20   4  14       43.16       13.78     34.68 o
 -18   4  14       34.90       71.75     28.65 o
 -16   4  14        0.68        6.98     24.32 o
 -14   4  14        5.82       13.36     13.94 o
 -12   4  14        1.31        6.47     17.53 o
 -10   4  14        4.39       15.75     16.33 o
  -8   4  14       10.15        9.79     24.40 o
  -6   4  14        0.55      -21.23     21.23 o
  -4   4  14        9.43      -10.80     36.73 o
 -19   5  14       23.94       27.04     28.21 o
 -17   5  14      133.37      164.22     28.69 o
 -15   5  14      109.24      122.17     26.04 o
 -13   5  14      377.26      420.57     26.77 o
 -11   5  14       10.18       10.55     17.90 o
  -9   5  14       50.42       25.06     21.86 o
  -7   5  14       74.92       46.52     20.56 o
  -5   5  14       17.10       -6.05     24.98 o
  -3   5  14       69.85       61.40     43.36 o
 -18   6  14        0.20       -2.98     27.50 o
 -16   6  14       99.27      124.18     26.99 o
 -14   6  14      126.51      152.11     26.29 o
 -12   6  14      240.56      204.42     30.81 o
 -10   6  14        2.21      -26.24     26.24 o
  -8   6  14        2.27       22.59     20.52 o
  -6   6  14       22.62       17.25     25.56 o
  -4   6  14       33.20       51.37     42.33 o
 -19   7  14       13.58       99.54     47.89 o
 -17   7  14       23.01       20.46     38.19 o
 -15   7  14       52.41       -0.08     34.28 o
 -13   7  14       23.62       23.17     39.02 o
 -11   7  14       71.57       64.73     26.00 o
  -9   7  14      279.32      299.32     46.45 o
  -7   7  14      508.23      598.76     63.11 o
  -5   7  14       56.28       38.24     39.48 o
 -18   8  14       13.15      -14.08     48.77 o
 -16   8  14        8.20       12.36     39.72 o
 -12   8  14      125.89      133.87     37.19 o
 -10   8  14        4.84       11.13     33.12 o
  -6   8  14      178.34      176.33     43.43 o
 -17   9  14        0.05        8.67     46.59 o
 -11   9  14       60.43        5.25     35.56 o
 -21   1  15        5.31      -19.30     41.06 o
 -19   1  15       23.50       11.31     34.69 o
 -17   1  15       76.49       91.51     24.71 o
 -15   1  15        4.78       -0.85     15.56 o
 -13   1  15       66.13       66.27     15.39 o
 -11   1  15      114.16      114.09     14.80 o
  -9   1  15      102.02      110.93     22.34 o
  -7   1  15      194.76      198.58     28.12 o
  -5   1  15       61.59       41.82     36.08 o
 -20   2  15       42.36       21.61     30.52 o
 -18   2  15        0.13       -4.16     28.17 o
 -16   2  15       28.30       50.95     17.25 o
 -14   2  15       29.61       23.74     19.71 o
 -12   2  15      158.55      154.66     19.79 o
 -10   2  15      163.88      182.10     18.36 o
  -8   2  15       69.77       46.13     22.40 o
  -6   2  15       69.02       77.75     28.32 o
 -21   3  15        0.39       20.44     47.49 o
 -19   3  15       16.60        9.45     28.09 o
 -17   3  15      224.84      207.96     23.62 o
 -15   3  15      128.04      146.73     29.74 o
 -13   3  15       17.06       -7.29     20.24 o
 -11   3  15       24.75        7.37     17.50 o
  -9   3  15      180.77      167.61     21.27 o
  -7   3  15       20.29       -3.16     37.67 o
  -5   3  15       43.99       37.36     40.39 o
 -20   4  15       58.36       39.26     49.60 o
 -18   4  15      218.31      228.16     31.23 o
 -16   4  15      199.04      198.39     24.66 o
 -14   4  15      161.39      189.20     22.70 o
 -12   4  15       20.13        4.94     21.53 o
 -10   4  15        6.66       -0.54     22.35 o
  -8   4  15        1.89      -25.46     25.46 o
  -6   4  15       87.74      118.75     43.07 o
 -19   5  15       22.16       79.04     46.11 o
 -17   5  15       17.78       55.29     41.78 o
 -15   5  15       32.52       46.44     37.92 o
 -13   5  15       31.02       34.91     25.89 o
 -11   5  15        2.39      -20.76     28.35 o
  -9   5  15        0.41       19.38     35.98 o
  -7   5  15       43.26       62.78     39.27 o
 -18   6  15        0.43       10.23     45.89 o
 -14   6  15        3.68       20.38     39.39 o
 -12   6  15       48.06       40.94     37.41 o
 -10   6  15      130.01      136.43     35.67 o
  -6   6  15       18.45       11.71     48.99 o
 -13   7  15       59.38      119.86     43.07 o
 -11   7  15       72.20       56.35     37.46 o
 -18   0  16       49.15       24.20     40.45 o
 -16   0  16       34.44       17.33     38.45 o
 -14   0  16       84.93       38.91     34.97 o
 -12   0  16      292.94      311.35     55.54 o
 -10   0  16      119.58      118.67     33.52 o
  -8   0  16       13.49        5.14     41.37 o
 -19   1  16       21.35        6.03     31.86 o
 -17   1  16        0.82       24.01     41.32 o
 -15   1  16       27.26       19.29     24.28 o
 -13   1  16       76.91       64.13     21.36 o
 -11   1  16       51.04       56.04     21.98 o
  -9   1  16        9.05      -14.99     30.43 o
 -18   2  16      164.04      192.55     43.69 o
 -16   2  16       57.41       80.66     53.40 o
 -14   2  16        0.81      -12.63     51.28 o
 -12   2  16        0.16       -6.37     23.42 o
 -10   2  16        0.73       -9.35     29.69 o
  -8   2  16       13.33      -46.77     46.77 o
 -15   3  16       18.64      -45.25     50.26 o
 -11   3  16       19.89       41.34     43.66 o
 -12   4  16       14.62       -7.45     44.72 o
 -13   5  16        3.30      -12.63     43.28 o
 
